# Supplementary material for: AlphaPeptDeep: a modular deep learning framework to predict peptide properties for proteomics
Source: Nat Commun. 2022 Nov 24;13:7238. doi: 10.1038/s41467-022-34904-3 (PMC9700817; doi:10.1038/s41467-022-34904-3)
Supplement: Supplementary file 5 — Supplementary Data 2 [file 41467_2022_34904_MOESM5_ESM.xlsx]

## Sheet: Percolator_features
Percolator features	Description
score	The primary score to calculate FDR in search engines
nAA	Number of amino acids or sequence length
charge	Peptide charge state
sa	Spectrum angle between all predicted and matched fragments
sa_bion	Same as 'sa' but only for b ions
sa_yion	Same as 'sa' but only for y ions
spc	Spearman's rank correlation between all predicted and matched fragments
spc_bion	Same as 'spc' but only for b ions
spc_yion	Same as 'spc' but only for y ions
pcc	Pearson correlation between all predicted and matched fragments
pcc_bion	Same as 'pcc' but only for b ions
pcc_yion	Same as 'pcc' but only for y ions
rt_delta_abs	Absolute RT difference between detected and predicted values
mobility_delta_abs	Absolute mobility difference between detected and predicted values
merr_weighted_frag_score	Matching mass error weighted fragment matching score
merr_weighted_bion_score	Matching mass error weighted b ion matching score
merr_weighted_yion_score	Matching mass error weighted y ion matching score
pred_weighted_frag_score	Predicted intensity weighted fragment matching score
pred_weighted_bion_score	Predicted intensity weighted b ion matching score
pred_weighted_yion_score	Predicted intensity weighted y ion matching score
matched_frag_num	Matched fragment number
matched_frag_ratio	Matched fragment number / total fragment number
both_matched_pred_frag_num	Both matched and predicted fragment number
both_matched_pred_frag_to_matched	Both matched and predicted fragment number / matched fragment number
both_matched_pred_frag_to_pred	Both matched and predicted fragment number / predicted fragment number
matched_not_pred_frag_num	Mathced but not predicted fragment number
matched_not_pred_frag_ratio	Mathced but not predicted fragment number / total fragment number
pred_not_matched_frag_num	Predicted but not matched fragment number
pred_not_matched_frag_ratio	Predicted but not matched fragment number / total fragment number
matched_frag_rel_to_pred	Matched fragment intensity related to the predicted ones
pred_frag_rel_to_pred	Predicted fragment intensity related to the matched ones
matched_bion_num	Matched b ion number
matched_bion_ratio	Matched b ion number / total b ion number
both_matched_pred_bion_num	Both matched and predicted b ion number
both_matched_pred_bion_to_matched	Both matched and predicted b ion number / matched b ion number
both_matched_pred_bion_to_pred	Both matched and predicted b ion number / predicted b ion number
matched_not_pred_bion_num	Mathced but not predicted b ion number
matched_not_pred_bion_ratio	Mathced but not predicted b ion number / total b ion number
pred_not_matched_bion_num	Predicted but not matched b ion number
pred_not_matched_bion_ratio	Predicted but not matched b ion number / total b ion number
matched_bion_rel_to_pred	Matched b ion intensity related to the predicted ones
pred_bion_rel_to_pred	Predicted b ion intensity related to the matched ones
matched_yion_num	Matched y ion number
matched_yion_ratio	Matched y ion number / total y ion number
both_matched_pred_yion_num	Both matched and predicted y ion number
both_matched_pred_yion_to_matched	Both matched and predicted y ion number / matched y ion number
both_matched_pred_yion_to_pred	Both matched and predicted y ion number / predicted y ion number
matched_not_pred_yion_num	Mathced but not predicted y ion number
matched_not_pred_yion_ratio	Mathced but not predicted y ion number / total y ion number
pred_not_matched_yion_num	Predicted but not matched y ion number
pred_not_matched_yion_ratio	Predicted but not matched y ion number / total y ion number
matched_yion_rel_to_pred	Matched y ion intensity related to the predicted ones
pred_yion_rel_to_pred	Predicted y ion intensity related to the matched ones
pep_z1	Is precursor charge 1
pep_z2	Is precursor charge 2
pep_z3	Is precursor charge 3
pep_z4	Is precursor charge 4
pep_z5	Is precursor charge 5
pep_z6	Is precursor charge 6
pep_z_gt_6	Is precursor charge greater than 6
mod_num	Number of modifications
