# Supplementary material for: AlphaPeptDeep: a modular deep learning framework to predict peptide properties for proteomics
Source: Nat Commun. 2022 Nov 24;13:7238. doi: 10.1038/s41467-022-34904-3 (PMC9700817; doi:10.1038/s41467-022-34904-3)
Supplement: Supplementary file 6 — Supplementary Data 3 [file 41467_2022_34904_MOESM6_ESM.zip]

Archive with 378 entries (359 files):
- mirror-ms2-21ptm/
- mirror-ms2-21ptm/Kmod_Acetyl/
- mirror-ms2-21ptm/Kmod_Acetyl/_DIVAAIQHNYK(+42)M(+16)SAFK_charge=3_nce=30_pretrain_pcc=0.90.png
- mirror-ms2-21ptm/Kmod_Acetyl/_DIVAAIQHNYK(+42)M(+16)SAFK_charge=3_nce=30_transfer_pcc=0.93.png
- mirror-ms2-21ptm/Kmod_Acetyl/_GFALVGVGSEASSK(+42)K_charge=2_nce=25_pretrain_pcc=0.82.png
- mirror-ms2-21ptm/Kmod_Acetyl/_GFALVGVGSEASSK(+42)K_charge=2_nce=25_transfer_pcc=0.82.png
- mirror-ms2-21ptm/Kmod_Acetyl/_GFALVGVGSEASSK(+42)K_charge=2_nce=30_pretrain_pcc=0.95.png
- mirror-ms2-21ptm/Kmod_Acetyl/_GFALVGVGSEASSK(+42)K_charge=2_nce=30_transfer_pcc=0.98.png
- mirror-ms2-21ptm/Kmod_Acetyl/_INNFSADIK(+42)DSK_charge=2_nce=35_pretrain_pcc=0.78.png
- mirror-ms2-21ptm/Kmod_Acetyl/_INNFSADIK(+42)DSK_charge=2_nce=35_transfer_pcc=0.82.png
- mirror-ms2-21ptm/Kmod_Acetyl/_ISALQGK(+42)LSK_charge=2_nce=25_pretrain_pcc=0.56.png
- mirror-ms2-21ptm/Kmod_Acetyl/_ISALQGK(+42)LSK_charge=2_nce=25_transfer_pcc=0.91.png
- mirror-ms2-21ptm/Kmod_Acetyl/_LDEK(+42)ENLSAK_charge=2_nce=30_pretrain_pcc=0.61.png
- mirror-ms2-21ptm/Kmod_Acetyl/_LDEK(+42)ENLSAK_charge=2_nce=30_transfer_pcc=0.91.png
- mirror-ms2-21ptm/Kmod_Acetyl/_M(+16)QQLK(+42)EQYR_charge=2_nce=30_pretrain_pcc=0.97.png
- mirror-ms2-21ptm/Kmod_Acetyl/_M(+16)QQLK(+42)EQYR_charge=2_nce=30_transfer_pcc=0.99.png
- mirror-ms2-21ptm/Kmod_Acetyl/_STGLELETPSLVPVK(+42)K_charge=2_nce=30_pretrain_pcc=0.94.png
- mirror-ms2-21ptm/Kmod_Acetyl/_STGLELETPSLVPVK(+42)K_charge=2_nce=30_transfer_pcc=0.96.png
- mirror-ms2-21ptm/Kmod_Acetyl/_TLDEILQEK(+42)K_charge=2_nce=25_pretrain_pcc=0.78.png
- mirror-ms2-21ptm/Kmod_Acetyl/_TLDEILQEK(+42)K_charge=2_nce=25_transfer_pcc=0.86.png
- mirror-ms2-21ptm/Kmod_Acetyl/_YIEIYVQK(+42)VNPSR_charge=2_nce=35_pretrain_pcc=0.93.png
- mirror-ms2-21ptm/Kmod_Acetyl/_YIEIYVQK(+42)VNPSR_charge=2_nce=35_transfer_pcc=0.96.png
- mirror-ms2-21ptm/Kmod_Biotin/
- mirror-ms2-21ptm/Kmod_Biotin/_DQEALM(+16)K(+226)SVK_charge=2_nce=25_pretrain_pcc=0.83.png
- mirror-ms2-21ptm/Kmod_Biotin/_DQEALM(+16)K(+226)SVK_charge=2_nce=25_pretrain_pcc=0.93.png
- mirror-ms2-21ptm/Kmod_Biotin/_DQEALM(+16)K(+226)SVK_charge=2_nce=25_transfer_pcc=0.90.png
- mirror-ms2-21ptm/Kmod_Biotin/_DQEALM(+16)K(+226)SVK_charge=2_nce=25_transfer_pcc=0.98.png
- mirror-ms2-21ptm/Kmod_Biotin/_DQEALM(+16)K(+226)SVK_charge=2_nce=30_pretrain_pcc=0.93.png
- mirror-ms2-21ptm/Kmod_Biotin/_DQEALM(+16)K(+226)SVK_charge=2_nce=30_transfer_pcc=0.95.png
- mirror-ms2-21ptm/Kmod_Biotin/_GEVGAGAGPGAQAGPSAK(+226)R_charge=2_nce=35_pretrain_pcc=0.87.png
- mirror-ms2-21ptm/Kmod_Biotin/_GEVGAGAGPGAQAGPSAK(+226)R_charge=2_nce=35_transfer_pcc=0.86.png
- mirror-ms2-21ptm/Kmod_Biotin/_GTITVSAQELK(+226)DNR_charge=2_nce=30_pretrain_pcc=0.90.png
- mirror-ms2-21ptm/Kmod_Biotin/_GTITVSAQELK(+226)DNR_charge=2_nce=30_transfer_pcc=0.98.png
- mirror-ms2-21ptm/Kmod_Biotin/_LSSAM(+16)SAAK(+226)AIC(+57)DHVR_charge=3_nce=30_pretrain_pcc=0.85.png
- mirror-ms2-21ptm/Kmod_Biotin/_LSSAM(+16)SAAK(+226)AIC(+57)DHVR_charge=3_nce=30_transfer_pcc=0.86.png
- mirror-ms2-21ptm/Kmod_Biotin/_PSVSTK(+226)LISK_charge=2_nce=30_pretrain_pcc=0.90.png
- mirror-ms2-21ptm/Kmod_Biotin/_PSVSTK(+226)LISK_charge=2_nce=30_transfer_pcc=0.90.png
- mirror-ms2-21ptm/Kmod_Biotin/_TEVLSPNSK(+226)VESK_charge=2_nce=25_pretrain_pcc=0.97.png
- mirror-ms2-21ptm/Kmod_Biotin/_TEVLSPNSK(+226)VESK_charge=2_nce=25_transfer_pcc=0.96.png
- mirror-ms2-21ptm/Kmod_Biotin/_VFIGNLNTLVVK(+226)K_charge=2_nce=30_pretrain_pcc=0.79.png
- mirror-ms2-21ptm/Kmod_Biotin/_VFIGNLNTLVVK(+226)K_charge=2_nce=30_transfer_pcc=0.84.png
- mirror-ms2-21ptm/Kmod_Biotin/_VGEFSGANK(+226)EK_charge=2_nce=30_pretrain_pcc=0.91.png
- mirror-ms2-21ptm/Kmod_Biotin/_VGEFSGANK(+226)EK_charge=2_nce=30_transfer_pcc=0.97.png
- mirror-ms2-21ptm/Kmod_Butyryl/
- mirror-ms2-21ptm/Kmod_Butyryl/_ASEALLK(+70)QLK_charge=2_nce=35_pretrain_pcc=0.85.png
- mirror-ms2-21ptm/Kmod_Butyryl/_ASEALLK(+70)QLK_charge=2_nce=35_transfer_pcc=0.93.png
- mirror-ms2-21ptm/Kmod_Butyryl/_DASTLQSQK(+70)AEGTGDAK_charge=2_nce=30_pretrain_pcc=0.86.png
- mirror-ms2-21ptm/Kmod_Butyryl/_DASTLQSQK(+70)AEGTGDAK_charge=2_nce=30_transfer_pcc=0.95.png
- mirror-ms2-21ptm/Kmod_Butyryl/_DDSFLGK(+70)LGGTLAR_charge=2_nce=35_pretrain_pcc=0.91.png
- mirror-ms2-21ptm/Kmod_Butyryl/_DDSFLGK(+70)LGGTLAR_charge=2_nce=35_transfer_pcc=0.96.png
- mirror-ms2-21ptm/Kmod_Butyryl/_ILDLK(+70)TGTVK_charge=2_nce=25_pretrain_pcc=0.81.png
- mirror-ms2-21ptm/Kmod_Butyryl/_ILDLK(+70)TGTVK_charge=2_nce=25_transfer_pcc=0.96.png
- mirror-ms2-21ptm/Kmod_Butyryl/_IVSGK(+70)DYNVTANSK_charge=2_nce=35_pretrain_pcc=0.61.png
- mirror-ms2-21ptm/Kmod_Butyryl/_IVSGK(+70)DYNVTANSK_charge=2_nce=35_transfer_pcc=0.59.png
- mirror-ms2-21ptm/Kmod_Butyryl/_SLK(+70)LNTAEDAK_charge=2_nce=30_pretrain_pcc=0.85.png
- mirror-ms2-21ptm/Kmod_Butyryl/_SLK(+70)LNTAEDAK_charge=2_nce=30_transfer_pcc=0.93.png
- mirror-ms2-21ptm/Kmod_Butyryl/_TTEETSK(+70)PK_charge=2_nce=25_pretrain_pcc=0.88.png
- mirror-ms2-21ptm/Kmod_Butyryl/_TTEETSK(+70)PK_charge=2_nce=25_pretrain_pcc=0.91.png
- mirror-ms2-21ptm/Kmod_Butyryl/_TTEETSK(+70)PK_charge=2_nce=25_transfer_pcc=0.94.png
- mirror-ms2-21ptm/Kmod_Butyryl/_TTEETSK(+70)PK_charge=2_nce=25_transfer_pcc=0.95.png
- mirror-ms2-21ptm/Kmod_Butyryl/_YEEIVK(+70)EVSTYIK_charge=2_nce=35_pretrain_pcc=0.66.png
- mirror-ms2-21ptm/Kmod_Butyryl/_YEEIVK(+70)EVSTYIK_charge=2_nce=35_pretrain_pcc=0.69.png
- mirror-ms2-21ptm/Kmod_Butyryl/_YEEIVK(+70)EVSTYIK_charge=2_nce=35_transfer_pcc=0.80.png
- mirror-ms2-21ptm/Kmod_Crotonyl/
- mirror-ms2-21ptm/Kmod_Crotonyl/_ATVASSTQK(+68)FQDLGVK_charge=2_nce=25_pretrain_pcc=0.55.png
- mirror-ms2-21ptm/Kmod_Crotonyl/_ATVASSTQK(+68)FQDLGVK_charge=2_nce=25_transfer_pcc=0.94.png
- mirror-ms2-21ptm/Kmod_Crotonyl/_DHLSDK(+68)ESK_charge=2_nce=30_pretrain_pcc=0.99.png
- mirror-ms2-21ptm/Kmod_Crotonyl/_DHLSDK(+68)ESK_charge=2_nce=30_transfer_pcc=0.99.png
- mirror-ms2-21ptm/Kmod_Crotonyl/_DVNAAIAAIK(+68)TK_charge=2_nce=35_pretrain_pcc=0.85.png
- mirror-ms2-21ptm/Kmod_Crotonyl/_DVNAAIAAIK(+68)TK_charge=2_nce=35_transfer_pcc=0.85.png
- mirror-ms2-21ptm/Kmod_Crotonyl/_GEVGAGAGPGAQAGPSAK(+68)R_charge=2_nce=35_pretrain_pcc=0.91.png
- mirror-ms2-21ptm/Kmod_Crotonyl/_GEVGAGAGPGAQAGPSAK(+68)R_charge=2_nce=35_transfer_pcc=0.91.png
- mirror-ms2-21ptm/Kmod_Crotonyl/_GEVQVSDK(+68)ER_charge=2_nce=35_pretrain_pcc=0.92.png
- mirror-ms2-21ptm/Kmod_Crotonyl/_GEVQVSDK(+68)ER_charge=2_nce=35_transfer_pcc=0.95.png
- mirror-ms2-21ptm/Kmod_Crotonyl/_K(+68)FGVLSDNFK_charge=2_nce=30_pretrain_pcc=0.43.png
- mirror-ms2-21ptm/Kmod_Crotonyl/_K(+68)FGVLSDNFK_charge=2_nce=30_pretrain_pcc=0.52.png
- mirror-ms2-21ptm/Kmod_Crotonyl/_K(+68)FGVLSDNFK_charge=2_nce=30_transfer_pcc=0.80.png
- mirror-ms2-21ptm/Kmod_Crotonyl/_K(+68)FGVLSDNFK_charge=2_nce=30_transfer_pcc=0.90.png
- mirror-ms2-21ptm/Kmod_Crotonyl/_PSK(+68)GPLQSVQVFGR_charge=2_nce=30_pretrain_pcc=0.87.png
- mirror-ms2-21ptm/Kmod_Crotonyl/_PSK(+68)GPLQSVQVFGR_charge=2_nce=30_transfer_pcc=0.90.png
- mirror-ms2-21ptm/Kmod_Crotonyl/_SGFGK(+68)FER_charge=2_nce=35_pretrain_pcc=0.94.png
- mirror-ms2-21ptm/Kmod_Crotonyl/_SGFGK(+68)FER_charge=2_nce=35_transfer_pcc=0.92.png
- mirror-ms2-21ptm/Kmod_Crotonyl/_TEDEVLTSK(+68)GDAWAK_charge=2_nce=30_pretrain_pcc=0.91.png
- mirror-ms2-21ptm/Kmod_Crotonyl/_TEDEVLTSK(+68)GDAWAK_charge=2_nce=30_transfer_pcc=0.99.png
- mirror-ms2-21ptm/Kmod_Dimethyl/
- mirror-ms2-21ptm/Kmod_Dimethyl/_AANM(+16)LQQSGSK(+28)NTGAK_charge=3_nce=35_pretrain_pcc=0.37.png
- mirror-ms2-21ptm/Kmod_Dimethyl/_AANM(+16)LQQSGSK(+28)NTGAK_charge=3_nce=35_transfer_pcc=0.70.png
- mirror-ms2-21ptm/Kmod_Dimethyl/_DSSPTTNSK(+28)LSALQR_charge=2_nce=35_pretrain_pcc=0.52.png
- mirror-ms2-21ptm/Kmod_Dimethyl/_DSSPTTNSK(+28)LSALQR_charge=2_nce=35_transfer_pcc=0.98.png
- mirror-ms2-21ptm/Kmod_Dimethyl/_FDDTNPEK(+28)EEAK_charge=2_nce=30_pretrain_pcc=0.56.png
- mirror-ms2-21ptm/Kmod_Dimethyl/_FDDTNPEK(+28)EEAK_charge=2_nce=30_transfer_pcc=0.82.png
- mirror-ms2-21ptm/Kmod_Dimethyl/_FDDTNPEK(+28)EEAK_charge=3_nce=30_pretrain_pcc=0.78.png
- mirror-ms2-21ptm/Kmod_Dimethyl/_FDDTNPEK(+28)EEAK_charge=3_nce=30_transfer_pcc=0.93.png
- mirror-ms2-21ptm/Kmod_Dimethyl/_IISSIEQK(+28)EENK_charge=2_nce=30_pretrain_pcc=0.95.png
- mirror-ms2-21ptm/Kmod_Dimethyl/_IISSIEQK(+28)EENK_charge=2_nce=30_transfer_pcc=0.97.png
- mirror-ms2-21ptm/Kmod_Dimethyl/_ITGK(+28)NQVTATK_charge=2_nce=25_pretrain_pcc=0.26.png
- mirror-ms2-21ptm/Kmod_Dimethyl/_ITGK(+28)NQVTATK_charge=2_nce=25_transfer_pcc=0.71.png
- mirror-ms2-21ptm/Kmod_Dimethyl/_SLGEPAAGEGSAK(+28)R_charge=3_nce=35_pretrain_pcc=0.40.png
- mirror-ms2-21ptm/Kmod_Dimethyl/_SLGEPAAGEGSAK(+28)R_charge=3_nce=35_transfer_pcc=0.73.png
- mirror-ms2-21ptm/Kmod_Dimethyl/_SNEEGSEEK(+28)GPEVR_charge=3_nce=30_pretrain_pcc=0.84.png
- mirror-ms2-21ptm/Kmod_Dimethyl/_SNEEGSEEK(+28)GPEVR_charge=3_nce=30_transfer_pcc=0.99.png
- mirror-ms2-21ptm/Kmod_Dimethyl/_SPDEAYAIAK(+28)K_charge=2_nce=30_pretrain_pcc=0.91.png
- mirror-ms2-21ptm/Kmod_Dimethyl/_SPDEAYAIAK(+28)K_charge=2_nce=30_transfer_pcc=0.89.png
- mirror-ms2-21ptm/Kmod_Dimethyl/_TTGFYSGFSEVAEK(+28)R_charge=3_nce=25_pretrain_pcc=0.99.png
- mirror-ms2-21ptm/Kmod_Dimethyl/_TTGFYSGFSEVAEK(+28)R_charge=3_nce=25_transfer_pcc=0.98.png
- mirror-ms2-21ptm/Kmod_Formyl/
- mirror-ms2-21ptm/Kmod_Formyl/_ASAISIK(+28)LGSSK_charge=2_nce=30_pretrain_pcc=0.90.png
- mirror-ms2-21ptm/Kmod_Formyl/_ASAISIK(+28)LGSSK_charge=2_nce=30_transfer_pcc=0.95.png
- mirror-ms2-21ptm/Kmod_Formyl/_DDSFLGK(+28)LGGTLAR_charge=2_nce=30_pretrain_pcc=0.95.png
- mirror-ms2-21ptm/Kmod_Formyl/_DDSFLGK(+28)LGGTLAR_charge=2_nce=30_transfer_pcc=0.98.png
- mirror-ms2-21ptm/Kmod_Formyl/_DFDTALK(+28)HYDK_charge=2_nce=30_pretrain_pcc=0.78.png
- mirror-ms2-21ptm/Kmod_Formyl/_DFDTALK(+28)HYDK_charge=2_nce=30_transfer_pcc=0.84.png
- mirror-ms2-21ptm/Kmod_Formyl/_GTVPDDAVEALADSLGK(+28)K_charge=2_nce=30_pretrain_pcc=0.92.png
- mirror-ms2-21ptm/Kmod_Formyl/_GTVPDDAVEALADSLGK(+28)K_charge=2_nce=30_transfer_pcc=0.80.png
- mirror-ms2-21ptm/Kmod_Formyl/_LTM(+16)LNTVSK(+28)IR_charge=2_nce=30_pretrain_pcc=0.93.png
- mirror-ms2-21ptm/Kmod_Formyl/_LTM(+16)LNTVSK(+28)IR_charge=2_nce=30_transfer_pcc=0.93.png
- mirror-ms2-21ptm/Kmod_Formyl/_TK(+28)M(+16)SAAQALK_charge=2_nce=30_pretrain_pcc=0.77.png
- mirror-ms2-21ptm/Kmod_Formyl/_TK(+28)M(+16)SAAQALK_charge=2_nce=30_pretrain_pcc=0.95.png
- mirror-ms2-21ptm/Kmod_Formyl/_TK(+28)M(+16)SAAQALK_charge=2_nce=30_transfer_pcc=0.83.png
- mirror-ms2-21ptm/Kmod_Formyl/_TK(+28)M(+16)SAAQALK_charge=2_nce=30_transfer_pcc=0.96.png
- mirror-ms2-21ptm/Kmod_Formyl/_TLDEILQEK(+28)K_charge=2_nce=30_pretrain_pcc=0.94.png
- mirror-ms2-21ptm/Kmod_Formyl/_TLDEILQEK(+28)K_charge=2_nce=30_transfer_pcc=0.97.png
- mirror-ms2-21ptm/Kmod_Formyl/_TPGQNAQK(+28)WIPAR_charge=2_nce=25_pretrain_pcc=0.76.png
- mirror-ms2-21ptm/Kmod_Formyl/_TPGQNAQK(+28)WIPAR_charge=2_nce=25_transfer_pcc=0.96.png
- mirror-ms2-21ptm/Kmod_Formyl/_TQAYQDQK(+28)PGTSGLR_charge=2_nce=30_pretrain_pcc=0.95.png
- mirror-ms2-21ptm/Kmod_Formyl/_TQAYQDQK(+28)PGTSGLR_charge=2_nce=30_transfer_pcc=0.96.png
- mirror-ms2-21ptm/Kmod_Glutaryl/
- mirror-ms2-21ptm/Kmod_Glutaryl/_AGQK(+114)LIDVNHYAK_charge=3_nce=30_pretrain_pcc=0.54.png
- mirror-ms2-21ptm/Kmod_Glutaryl/_AGQK(+114)LIDVNHYAK_charge=3_nce=30_transfer_pcc=0.78.png
- mirror-ms2-21ptm/Kmod_Glutaryl/_ASEALLK(+114)QLK_charge=2_nce=25_pretrain_pcc=0.63.png
- mirror-ms2-21ptm/Kmod_Glutaryl/_ASEALLK(+114)QLK_charge=2_nce=25_transfer_pcc=0.98.png
- mirror-ms2-21ptm/Kmod_Glutaryl/_HAVSEGTK(+114)AVTK_charge=2_nce=35_pretrain_pcc=0.79.png
- mirror-ms2-21ptm/Kmod_Glutaryl/_HAVSEGTK(+114)AVTK_charge=2_nce=35_transfer_pcc=0.93.png
- mirror-ms2-21ptm/Kmod_Glutaryl/_LEK(+114)TIDDLEEK_charge=2_nce=25_pretrain_pcc=0.88.png
- mirror-ms2-21ptm/Kmod_Glutaryl/_LEK(+114)TIDDLEEK_charge=2_nce=25_transfer_pcc=0.92.png
- mirror-ms2-21ptm/Kmod_Glutaryl/_LEK(+114)TIDDLEEK_charge=2_nce=30_pretrain_pcc=0.86.png
- mirror-ms2-21ptm/Kmod_Glutaryl/_LEK(+114)TIDDLEEK_charge=2_nce=30_transfer_pcc=0.88.png
- mirror-ms2-21ptm/Kmod_Glutaryl/_LFQSDTNAM(+16)LGK(+114)K_charge=2_nce=25_pretrain_pcc=0.68.png
- mirror-ms2-21ptm/Kmod_Glutaryl/_LFQSDTNAM(+16)LGK(+114)K_charge=2_nce=25_transfer_pcc=0.75.png
- mirror-ms2-21ptm/Kmod_Glutaryl/_SGNFSAAM(+16)K(+114)DLSGK_charge=2_nce=30_pretrain_pcc=0.77.png
- mirror-ms2-21ptm/Kmod_Glutaryl/_SGNFSAAM(+16)K(+114)DLSGK_charge=2_nce=30_transfer_pcc=0.98.png
- mirror-ms2-21ptm/Kmod_Glutaryl/_SLFFGGK(+114)GAPLQR_charge=2_nce=25_pretrain_pcc=0.68.png
- mirror-ms2-21ptm/Kmod_Glutaryl/_SLFFGGK(+114)GAPLQR_charge=2_nce=25_transfer_pcc=0.88.png
- mirror-ms2-21ptm/Kmod_Glutaryl/_SLFFGGK(+114)GAPLQR_charge=2_nce=30_pretrain_pcc=0.92.png
- mirror-ms2-21ptm/Kmod_Glutaryl/_SLFFGGK(+114)GAPLQR_charge=2_nce=30_transfer_pcc=0.92.png
- mirror-ms2-21ptm/Kmod_Glutaryl/_SSFAYK(+114)DQNENR_charge=2_nce=30_pretrain_pcc=0.87.png
- mirror-ms2-21ptm/Kmod_Glutaryl/_SSFAYK(+114)DQNENR_charge=2_nce=30_transfer_pcc=0.94.png
- mirror-ms2-21ptm/Kmod_Hydroxy/
- mirror-ms2-21ptm/Kmod_Hydroxy/_ASDTSSETVFGK(+86)R_charge=2_nce=35_pretrain_pcc=0.93.png
- mirror-ms2-21ptm/Kmod_Hydroxy/_ASDTSSETVFGK(+86)R_charge=2_nce=35_transfer_pcc=0.97.png
- mirror-ms2-21ptm/Kmod_Hydroxy/_FLQEFYQDDELGKK(+86)_charge=2_nce=25_pretrain_pcc=0.92.png
- mirror-ms2-21ptm/Kmod_Hydroxy/_FLQEFYQDDELGKK(+86)_charge=2_nce=25_transfer_pcc=0.95.png
- mirror-ms2-21ptm/Kmod_Hydroxy/_GAEK(+86)TEVAEPR_charge=2_nce=30_pretrain_pcc=0.70.png
- mirror-ms2-21ptm/Kmod_Hydroxy/_GAEK(+86)TEVAEPR_charge=2_nce=30_transfer_pcc=0.75.png
- mirror-ms2-21ptm/Kmod_Hydroxy/_GGPGSTLSFVGK(+86)R_charge=2_nce=35_pretrain_pcc=0.88.png
- mirror-ms2-21ptm/Kmod_Hydroxy/_GGPGSTLSFVGK(+86)R_charge=2_nce=35_transfer_pcc=0.86.png
- mirror-ms2-21ptm/Kmod_Hydroxy/_IQTK(+86)AGEATVK_charge=2_nce=25_pretrain_pcc=0.89.png
- mirror-ms2-21ptm/Kmod_Hydroxy/_IQTK(+86)AGEATVK_charge=2_nce=25_transfer_pcc=0.89.png
- mirror-ms2-21ptm/Kmod_Hydroxy/_ISALQGK(+86)LSK_charge=2_nce=35_pretrain_pcc=0.89.png
- mirror-ms2-21ptm/Kmod_Hydroxy/_ISALQGK(+86)LSK_charge=2_nce=35_transfer_pcc=0.93.png
- mirror-ms2-21ptm/Kmod_Hydroxy/_LQDVSGQLSSSK(+86)K_charge=2_nce=35_pretrain_pcc=0.88.png
- mirror-ms2-21ptm/Kmod_Hydroxy/_LQDVSGQLSSSK(+86)K_charge=2_nce=35_transfer_pcc=0.91.png
- mirror-ms2-21ptm/Kmod_Hydroxy/_LTEK(+86)ELAEAASK_charge=2_nce=35_pretrain_pcc=0.64.png
- mirror-ms2-21ptm/Kmod_Hydroxy/_LTEK(+86)ELAEAASK_charge=2_nce=35_transfer_pcc=0.78.png
- mirror-ms2-21ptm/Kmod_Hydroxy/_TLDEILQEK(+86)K_charge=2_nce=35_pretrain_pcc=0.89.png
- mirror-ms2-21ptm/Kmod_Hydroxy/_TLDEILQEK(+86)K_charge=2_nce=35_transfer_pcc=0.92.png
- mirror-ms2-21ptm/Kmod_Hydroxy/_VFSIISSEK(+86)ELK_charge=2_nce=25_pretrain_pcc=0.80.png
- mirror-ms2-21ptm/Kmod_Hydroxy/_VFSIISSEK(+86)ELK_charge=2_nce=25_transfer_pcc=0.94.png
- mirror-ms2-21ptm/Kmod_Malonyl/
- mirror-ms2-21ptm/Kmod_Malonyl/_ALLQAK(+86)ASGK_charge=2_nce=25_pretrain_pcc=0.32.png
- mirror-ms2-21ptm/Kmod_Malonyl/_ALLQAK(+86)ASGK_charge=2_nce=25_transfer_pcc=0.87.png
- mirror-ms2-21ptm/Kmod_Malonyl/_GETASK(+86)LQSEISR_charge=2_nce=30_pretrain_pcc=0.87.png
- mirror-ms2-21ptm/Kmod_Malonyl/_GETASK(+86)LQSEISR_charge=2_nce=30_transfer_pcc=0.99.png
- mirror-ms2-21ptm/Kmod_Malonyl/_GEVQVSDK(+86)ER_charge=2_nce=30_pretrain_pcc=0.71.png
- mirror-ms2-21ptm/Kmod_Malonyl/_GEVQVSDK(+86)ER_charge=2_nce=30_transfer_pcc=0.85.png
- mirror-ms2-21ptm/Kmod_Malonyl/_GSLEK(+86)GSPEDK_charge=2_nce=25_pretrain_pcc=0.59.png
- mirror-ms2-21ptm/Kmod_Malonyl/_GSLEK(+86)GSPEDK_charge=2_nce=25_transfer_pcc=0.98.png
- mirror-ms2-21ptm/Kmod_Malonyl/_M(+16)QQLK(+86)EQYR_charge=2_nce=35_pretrain_pcc=0.84.png
- mirror-ms2-21ptm/Kmod_Malonyl/_M(+16)QQLK(+86)EQYR_charge=2_nce=35_transfer_pcc=0.99.png
- mirror-ms2-21ptm/Kmod_Malonyl/_PASGAGAGAGAGK(+86)R_charge=2_nce=25_pretrain_pcc=0.39.png
- mirror-ms2-21ptm/Kmod_Malonyl/_PASGAGAGAGAGK(+86)R_charge=2_nce=25_transfer_pcc=0.86.png
- mirror-ms2-21ptm/Kmod_Malonyl/_SGFGK(+86)FER_charge=2_nce=25_pretrain_pcc=0.41.png
- mirror-ms2-21ptm/Kmod_Malonyl/_SGFGK(+86)FER_charge=2_nce=25_transfer_pcc=0.93.png
- mirror-ms2-21ptm/Kmod_Malonyl/_TQAYQDQK(+86)PGTSGLR_charge=2_nce=30_pretrain_pcc=0.94.png
- mirror-ms2-21ptm/Kmod_Malonyl/_TQAYQDQK(+86)PGTSGLR_charge=2_nce=30_transfer_pcc=0.94.png
- mirror-ms2-21ptm/Kmod_Malonyl/_TTEETSK(+86)PK_charge=2_nce=30_pretrain_pcc=0.56.png
- mirror-ms2-21ptm/Kmod_Malonyl/_TTEETSK(+86)PK_charge=2_nce=30_transfer_pcc=0.87.png
- mirror-ms2-21ptm/Kmod_Malonyl/_VGEFSGANK(+86)EK_charge=2_nce=25_pretrain_pcc=0.34.png
- mirror-ms2-21ptm/Kmod_Malonyl/_VGEFSGANK(+86)EK_charge=2_nce=25_transfer_pcc=0.94.png
- mirror-ms2-21ptm/Kmod_Methyl/
- mirror-ms2-21ptm/Kmod_Methyl/_ASEALLK(+14)QLK_charge=2_nce=30_pretrain_pcc=0.78.png
- mirror-ms2-21ptm/Kmod_Methyl/_ASEALLK(+14)QLK_charge=2_nce=30_transfer_pcc=0.88.png
- mirror-ms2-21ptm/Kmod_Methyl/_DESFLGK(+14)LGGTLAR_charge=2_nce=35_pretrain_pcc=0.77.png
- mirror-ms2-21ptm/Kmod_Methyl/_DESFLGK(+14)LGGTLAR_charge=2_nce=35_transfer_pcc=0.92.png
- mirror-ms2-21ptm/Kmod_Methyl/_DVNAAIAAIK(+14)TK_charge=2_nce=25_pretrain_pcc=0.94.png
- mirror-ms2-21ptm/Kmod_Methyl/_DVNAAIAAIK(+14)TK_charge=2_nce=25_transfer_pcc=0.91.png
- mirror-ms2-21ptm/Kmod_Methyl/_FDDTNPEK(+14)EEAK_charge=3_nce=35_pretrain_pcc=0.13.png
- mirror-ms2-21ptm/Kmod_Methyl/_FDDTNPEK(+14)EEAK_charge=3_nce=35_transfer_pcc=0.28.png
- mirror-ms2-21ptm/Kmod_Methyl/_K(+14)FGVLSDNFK_charge=2_nce=30_pretrain_pcc=0.44.png
- mirror-ms2-21ptm/Kmod_Methyl/_K(+14)FGVLSDNFK_charge=2_nce=30_transfer_pcc=0.69.png
- mirror-ms2-21ptm/Kmod_Methyl/_K(+14)YEEIDNAPEER_charge=3_nce=35_pretrain_pcc=0.92.png
- mirror-ms2-21ptm/Kmod_Methyl/_K(+14)YEEIDNAPEER_charge=3_nce=35_transfer_pcc=0.96.png
- mirror-ms2-21ptm/Kmod_Methyl/_LLEQK(+14)TQESQK_charge=3_nce=30_pretrain_pcc=0.52.png
- mirror-ms2-21ptm/Kmod_Methyl/_LLEQK(+14)TQESQK_charge=3_nce=30_transfer_pcc=0.73.png
- mirror-ms2-21ptm/Kmod_Methyl/_LLFSNTAAQKLR(+14)_charge=3_nce=30_pretrain_pcc=0.21.png
- mirror-ms2-21ptm/Kmod_Methyl/_LLFSNTAAQKLR(+14)_charge=3_nce=30_transfer_pcc=0.37.png
- mirror-ms2-21ptm/Kmod_Methyl/_PSVGSQSNQAGQGK(+14)R_charge=2_nce=30_pretrain_pcc=0.90.png
- mirror-ms2-21ptm/Kmod_Methyl/_PSVGSQSNQAGQGK(+14)R_charge=2_nce=30_transfer_pcc=0.78.png
- mirror-ms2-21ptm/Kmod_Methyl/_VFSIISSEK(+14)ELK_charge=3_nce=35_pretrain_pcc=0.72.png
- mirror-ms2-21ptm/Kmod_Methyl/_VFSIISSEK(+14)ELK_charge=3_nce=35_transfer_pcc=0.79.png
- mirror-ms2-21ptm/Kmod_Propion/
- mirror-ms2-21ptm/Kmod_Propion/_ASEALLK(+56)QLK_charge=2_nce=30_pretrain_pcc=0.78.png
- mirror-ms2-21ptm/Kmod_Propion/_ASEALLK(+56)QLK_charge=2_nce=30_transfer_pcc=0.94.png
- mirror-ms2-21ptm/Kmod_Propion/_GGPGSTLSFVGK(+56)R_charge=2_nce=30_pretrain_pcc=0.98.png
- mirror-ms2-21ptm/Kmod_Propion/_GGPGSTLSFVGK(+56)R_charge=2_nce=30_transfer_pcc=0.98.png
- mirror-ms2-21ptm/Kmod_Propion/_HAVSEGTK(+56)AVTK_charge=2_nce=30_pretrain_pcc=0.94.png
- mirror-ms2-21ptm/Kmod_Propion/_HAVSEGTK(+56)AVTK_charge=2_nce=30_transfer_pcc=0.92.png
- mirror-ms2-21ptm/Kmod_Propion/_IHVQSSSDSSDEPAEK(+56)R_charge=3_nce=30_pretrain_pcc=0.75.png
- mirror-ms2-21ptm/Kmod_Propion/_IHVQSSSDSSDEPAEK(+56)R_charge=3_nce=30_transfer_pcc=0.94.png
- mirror-ms2-21ptm/Kmod_Propion/_IQQELQTAK(+56)K_charge=2_nce=25_pretrain_pcc=0.96.png
- mirror-ms2-21ptm/Kmod_Propion/_IQQELQTAK(+56)K_charge=2_nce=25_transfer_pcc=0.98.png
- mirror-ms2-21ptm/Kmod_Propion/_ISSNFSSIIAEK(+56)LR_charge=2_nce=30_pretrain_pcc=0.96.png
- mirror-ms2-21ptm/Kmod_Propion/_ISSNFSSIIAEK(+56)LR_charge=2_nce=30_transfer_pcc=0.99.png
- mirror-ms2-21ptm/Kmod_Propion/_LEQVEK(+56)ELLR_charge=2_nce=35_pretrain_pcc=0.95.png
- mirror-ms2-21ptm/Kmod_Propion/_LEQVEK(+56)ELLR_charge=2_nce=35_transfer_pcc=0.96.png
- mirror-ms2-21ptm/Kmod_Propion/_SDDESSQK(+56)DIK_charge=2_nce=30_pretrain_pcc=0.44.png
- mirror-ms2-21ptm/Kmod_Propion/_SDDESSQK(+56)DIK_charge=2_nce=30_transfer_pcc=0.97.png
- mirror-ms2-21ptm/Kmod_Propion/_TEDEVLTSK(+56)GDAWAK_charge=2_nce=30_pretrain_pcc=0.89.png
- mirror-ms2-21ptm/Kmod_Propion/_TEDEVLTSK(+56)GDAWAK_charge=2_nce=30_transfer_pcc=0.98.png
- mirror-ms2-21ptm/Kmod_Propion/_TLDEILQEK(+56)K_charge=2_nce=35_pretrain_pcc=0.89.png
- mirror-ms2-21ptm/Kmod_Propion/_TLDEILQEK(+56)K_charge=2_nce=35_transfer_pcc=0.84.png
- mirror-ms2-21ptm/Kmod_Succinyl/
- mirror-ms2-21ptm/Kmod_Succinyl/_DESFLGK(+100)LGGTLAR_charge=2_nce=35_pretrain_pcc=0.63.png
- mirror-ms2-21ptm/Kmod_Succinyl/_DESFLGK(+100)LGGTLAR_charge=2_nce=35_transfer_pcc=0.98.png
- mirror-ms2-21ptm/Kmod_Succinyl/_GTVPDDAVEALADSLGK(+100)K_charge=2_nce=30_pretrain_pcc=0.90.png
- mirror-ms2-21ptm/Kmod_Succinyl/_GTVPDDAVEALADSLGK(+100)K_charge=2_nce=30_transfer_pcc=0.83.png
- mirror-ms2-21ptm/Kmod_Succinyl/_INNFSADIK(+100)DSK_charge=2_nce=25_pretrain_pcc=0.81.png
- mirror-ms2-21ptm/Kmod_Succinyl/_INNFSADIK(+100)DSK_charge=2_nce=25_transfer_pcc=0.98.png
- mirror-ms2-21ptm/Kmod_Succinyl/_LDHLAEK(+100)FR_charge=3_nce=30_pretrain_pcc=0.60.png
- mirror-ms2-21ptm/Kmod_Succinyl/_LDHLAEK(+100)FR_charge=3_nce=30_transfer_pcc=0.74.png
- mirror-ms2-21ptm/Kmod_Succinyl/_PSVSTK(+100)LISK_charge=2_nce=25_pretrain_pcc=0.77.png
- mirror-ms2-21ptm/Kmod_Succinyl/_PSVSTK(+100)LISK_charge=2_nce=25_transfer_pcc=0.93.png
- mirror-ms2-21ptm/Kmod_Succinyl/_SGFGK(+100)FER_charge=2_nce=35_pretrain_pcc=0.65.png
- mirror-ms2-21ptm/Kmod_Succinyl/_SGFGK(+100)FER_charge=2_nce=35_transfer_pcc=0.77.png
- mirror-ms2-21ptm/Kmod_Succinyl/_SPSDSGYSYETIGK(+100)TTK_charge=2_nce=30_pretrain_pcc=0.86.png
- mirror-ms2-21ptm/Kmod_Succinyl/_SPSDSGYSYETIGK(+100)TTK_charge=2_nce=30_transfer_pcc=0.94.png
- mirror-ms2-21ptm/Kmod_Succinyl/_TLDEILQEK(+100)K_charge=2_nce=25_pretrain_pcc=0.91.png
- mirror-ms2-21ptm/Kmod_Succinyl/_TLDEILQEK(+100)K_charge=2_nce=25_transfer_pcc=0.97.png
- mirror-ms2-21ptm/Kmod_Succinyl/_TVSK(+100)VDDFLANEAK_charge=2_nce=25_pretrain_pcc=0.88.png
- mirror-ms2-21ptm/Kmod_Succinyl/_TVSK(+100)VDDFLANEAK_charge=2_nce=25_transfer_pcc=0.99.png
- mirror-ms2-21ptm/Kmod_Succinyl/_VTAAAM(+16)AGNK(+100)STPR_charge=2_nce=25_pretrain_pcc=0.76.png
- mirror-ms2-21ptm/Kmod_Succinyl/_VTAAAM(+16)AGNK(+100)STPR_charge=2_nce=25_transfer_pcc=0.96.png
- mirror-ms2-21ptm/Kmod_Trimethyl/
- mirror-ms2-21ptm/Kmod_Trimethyl/_DAEAAEATAEGALKAEK(+42)_charge=3_nce=25_pretrain_pcc=0.98.png
- mirror-ms2-21ptm/Kmod_Trimethyl/_DAEAAEATAEGALKAEK(+42)_charge=3_nce=25_transfer_pcc=0.97.png
- mirror-ms2-21ptm/Kmod_Trimethyl/_DYSSGFGGK(+42)YGVQADR_charge=3_nce=25_pretrain_pcc=0.97.png
- mirror-ms2-21ptm/Kmod_Trimethyl/_DYSSGFGGK(+42)YGVQADR_charge=3_nce=25_transfer_pcc=0.98.png
- mirror-ms2-21ptm/Kmod_Trimethyl/_FDDTNPEK(+42)EEAK_charge=3_nce=30_pretrain_pcc=0.80.png
- mirror-ms2-21ptm/Kmod_Trimethyl/_FDDTNPEK(+42)EEAK_charge=3_nce=30_transfer_pcc=0.99.png
- mirror-ms2-21ptm/Kmod_Trimethyl/_LEQVEK(+42)ELLR_charge=3_nce=35_pretrain_pcc=-0.08.png
- mirror-ms2-21ptm/Kmod_Trimethyl/_LEQVEK(+42)ELLR_charge=3_nce=35_transfer_pcc=0.95.png
- mirror-ms2-21ptm/Kmod_Trimethyl/_TEVLSPNSK(+42)VESK_charge=2_nce=30_pretrain_pcc=0.92.png
- mirror-ms2-21ptm/Kmod_Trimethyl/_TEVLSPNSK(+42)VESK_charge=2_nce=30_transfer_pcc=0.88.png
- mirror-ms2-21ptm/Kmod_Trimethyl/_TLDEILQEKK(+42)_charge=2_nce=30_pretrain_pcc=0.81.png
- mirror-ms2-21ptm/Kmod_Trimethyl/_TLDEILQEKK(+42)_charge=2_nce=30_transfer_pcc=0.96.png
- mirror-ms2-21ptm/Kmod_Trimethyl/_VDVEVPDVSLEGPEGK(+42)LK_charge=3_nce=30_pretrain_pcc=0.80.png
- mirror-ms2-21ptm/Kmod_Trimethyl/_VDVEVPDVSLEGPEGK(+42)LK_charge=3_nce=30_transfer_pcc=0.75.png
- mirror-ms2-21ptm/Kmod_Trimethyl/_VGTASVLQPVK(+42)K_charge=2_nce=30_pretrain_pcc=0.67.png
- mirror-ms2-21ptm/Kmod_Trimethyl/_VGTASVLQPVK(+42)K_charge=2_nce=30_transfer_pcc=0.79.png
- mirror-ms2-21ptm/Kmod_Trimethyl/_VQGGALEDSQLVAGVAFK(+42)K_charge=3_nce=25_pretrain_pcc=0.98.png
- mirror-ms2-21ptm/Kmod_Trimethyl/_VQGGALEDSQLVAGVAFK(+42)K_charge=3_nce=25_transfer_pcc=0.97.png
- mirror-ms2-21ptm/Kmod_Trimethyl/_VSPASSVDSNIPSSQGYK(+42)K_charge=3_nce=30_pretrain_pcc=0.88.png
- mirror-ms2-21ptm/Kmod_Trimethyl/_VSPASSVDSNIPSSQGYK(+42)K_charge=3_nce=30_transfer_pcc=0.94.png
- mirror-ms2-21ptm/Pmod_Hydroxypro/
- mirror-ms2-21ptm/Pmod_Hydroxypro/_GDQGEPGPSGNP(+16)GK_charge=2_nce=30_pretrain_pcc=0.99.png
- mirror-ms2-21ptm/Pmod_Hydroxypro/_GDQGEPGPSGNP(+16)GK_charge=2_nce=30_transfer_pcc=0.99.png
- mirror-ms2-21ptm/Pmod_Hydroxypro/_GEAGPTGPQGEP(+16)GVRGIR_charge=3_nce=25_pretrain_pcc=0.98.png
- mirror-ms2-21ptm/Pmod_Hydroxypro/_GEAGPTGPQGEP(+16)GVRGIR_charge=3_nce=25_transfer_pcc=0.94.png
- mirror-ms2-21ptm/Pmod_Hydroxypro/_GGQGPPGPQGPIGYP(+16)GPR_charge=2_nce=30_pretrain_pcc=0.93.png
- mirror-ms2-21ptm/Pmod_Hydroxypro/_GGQGPPGPQGPIGYP(+16)GPR_charge=2_nce=30_transfer_pcc=0.92.png
- mirror-ms2-21ptm/Pmod_Hydroxypro/_GLPGEPGPRGLLGP(+16)K_charge=3_nce=30_pretrain_pcc=0.83.png
- mirror-ms2-21ptm/Pmod_Hydroxypro/_GLPGEPGPRGLLGP(+16)K_charge=3_nce=30_transfer_pcc=0.90.png
- mirror-ms2-21ptm/Pmod_Hydroxypro/_GQKGEPGLP(+16)GHPGK_charge=3_nce=35_pretrain_pcc=0.82.png
- mirror-ms2-21ptm/Pmod_Hydroxypro/_GQKGEPGLP(+16)GHPGK_charge=3_nce=35_transfer_pcc=0.92.png
- mirror-ms2-21ptm/Pmod_Hydroxypro/_LGPP(+16)GNPGPSGSPGPKGQK_charge=3_nce=30_pretrain_pcc=0.92.png
- mirror-ms2-21ptm/Pmod_Hydroxypro/_LGPP(+16)GNPGPSGSPGPKGQK_charge=3_nce=30_transfer_pcc=0.89.png
- mirror-ms2-21ptm/Pmod_Hydroxypro/_LGPP(+16)GNPGPSGSPGPK_charge=2_nce=30_pretrain_pcc=0.94.png
- mirror-ms2-21ptm/Pmod_Hydroxypro/_LGPP(+16)GNPGPSGSPGPK_charge=2_nce=30_transfer_pcc=0.90.png
- mirror-ms2-21ptm/Pmod_Hydroxypro/_LGVPGLP(+16)GYPGR_charge=2_nce=35_pretrain_pcc=0.80.png
- mirror-ms2-21ptm/Pmod_Hydroxypro/_LGVPGLP(+16)GYPGR_charge=2_nce=35_transfer_pcc=0.82.png
- mirror-ms2-21ptm/Pmod_Hydroxypro/_P(+16)GPVGPPGSGGLK_charge=2_nce=30_pretrain_pcc=0.97.png
- mirror-ms2-21ptm/Pmod_Hydroxypro/_P(+16)GPVGPPGSGGLK_charge=2_nce=30_transfer_pcc=0.95.png
- mirror-ms2-21ptm/Pmod_Hydroxypro/_PGFPGTP(+16)GM(+16)QGPPGER_charge=2_nce=30_pretrain_pcc=0.85.png
- mirror-ms2-21ptm/Pmod_Hydroxypro/_PGFPGTP(+16)GM(+16)QGPPGER_charge=2_nce=30_transfer_pcc=0.89.png
- mirror-ms2-21ptm/Rmod_Citrullin/
- mirror-ms2-21ptm/Rmod_Citrullin/_FGSR(+1)GGPGGGFR_charge=2_nce=30_pretrain_pcc=0.77.png
- mirror-ms2-21ptm/Rmod_Citrullin/_FGSR(+1)GGPGGGFR_charge=2_nce=30_transfer_pcc=0.99.png
- mirror-ms2-21ptm/Rmod_Citrullin/_FR(+1)GFM(+16)QK_charge=2_nce=30_pretrain_pcc=0.00.png
- mirror-ms2-21ptm/Rmod_Citrullin/_FR(+1)GFM(+16)QK_charge=2_nce=30_transfer_pcc=1.00.png
- mirror-ms2-21ptm/Rmod_Citrullin/_FSHSVQNSER(+1)GK_charge=3_nce=25_pretrain_pcc=0.17.png
[truncated: 78 more entries]
