# Supplementary material for: AlphaPeptDeep: a modular deep learning framework to predict peptide properties for proteomics
Source: Nat Commun. 2022 Nov 24;13:7238. doi: 10.1038/s41467-022-34904-3 (PMC9700817; doi:10.1038/s41467-022-34904-3)
Supplement: Supplementary file 7 — Supplementary Data 4 [file 41467_2022_34904_MOESM7_ESM.zip]

Archive with 302 entries (301 files):
- HLA-DDA-plots/
- HLA-DDA-plots/_(-17)QISEVVVVK_charge=1.svg
- HLA-DDA-plots/_AAAATLAGPA_charge=2.svg
- HLA-DDA-plots/_AAADPKVAF_charge=2.svg
- HLA-DDA-plots/_AAAEVLQVY_charge=2.svg
- HLA-DDA-plots/_AAGPVGMAA_charge=1.svg
- HLA-DDA-plots/_AAKPPPLSA_charge=2.svg
- HLA-DDA-plots/_AAREALATL_charge=2.svg
- HLA-DDA-plots/_AARTIQTAF_charge=2.svg
- HLA-DDA-plots/_AARVIIEKY_charge=2.svg
- HLA-DDA-plots/_AIIEGADASSLQK_charge=2.svg
- HLA-DDA-plots/_AIMDPLPLRTK_charge=3.svg
- HLA-DDA-plots/_AIYEPKTFK_charge=2.svg
- HLA-DDA-plots/_AKNKLNDLED_charge=2.svg
- HLA-DDA-plots/_APEEHPVLL_charge=2.svg
- HLA-DDA-plots/_APFPKTQIA_charge=2.svg
- HLA-DDA-plots/_APKPPFQSH_charge=3.svg
- HLA-DDA-plots/_APKS(+80)PSQDVKA_charge=2.svg
- HLA-DDA-plots/_APM(+16)PPIIHA_charge=2.svg
- HLA-DDA-plots/_APQSNKERL_charge=3.svg
- HLA-DDA-plots/_APRPPPKPM(+16)_charge=2.svg
- HLA-DDA-plots/_APRPPPKPM_charge=2.svg
- HLA-DDA-plots/_APRPPPKPM_charge=3.svg
- HLA-DDA-plots/_APRQPGLM(+16)A_charge=2.svg
- HLA-DDA-plots/_APVLFAKAA_charge=2.svg
- HLA-DDA-plots/_ASFDKAKLK_charge=3.svg
- HLA-DDA-plots/_ASFPGANIIGNK_charge=2.svg
- HLA-DDA-plots/_ASFYSVSQPK_charge=2.svg
- HLA-DDA-plots/_ASLMHSFILK_charge=3.svg
- HLA-DDA-plots/_ASVFGTMPLK_charge=2.svg
- HLA-DDA-plots/_ATAPYNYSYIFK_charge=2.svg
- HLA-DDA-plots/_ATC(+57)DFPLLNR_charge=2.svg
- HLA-DDA-plots/_ATILAGDVKVK_charge=2.svg
- HLA-DDA-plots/_ATITDKELLK_charge=2.svg
- HLA-DDA-plots/_ATLEETLVKKK_charge=3.svg
- HLA-DDA-plots/_ATLLIFANK_charge=2.svg
- HLA-DDA-plots/_ATLPKNPPPK_charge=2.svg
- HLA-DDA-plots/_ATPTS(+80)PIRVK_charge=2.svg
- HLA-DDA-plots/_ATSKVALVY_charge=1.svg
- HLA-DDA-plots/_ATSPIIIHRL_charge=2.svg
- HLA-DDA-plots/_ATSTGGIVNK_charge=2.svg
- HLA-DDA-plots/_ATYEDIVTLR_charge=2.svg
- HLA-DDA-plots/_ATYT(+80)PQAPK_charge=2.svg
- HLA-DDA-plots/_AVFEWHITK_charge=2.svg
- HLA-DDA-plots/_AVLYQPLFDK_charge=2.svg
- HLA-DDA-plots/_AVYGQKEIHRK_charge=4.svg
- HLA-DDA-plots/_AVYTEAIADIKR_charge=2.svg
- HLA-DDA-plots/_C(+119)AIAQAESL_charge=2.svg
- HLA-DDA-plots/_C(+119)SSPIVVKF_charge=2.svg
- HLA-DDA-plots/_FAFDPSVNY_charge=1.svg
- HLA-DDA-plots/_FAQDVGRMF_charge=2.svg
- HLA-DDA-plots/_FPHPVNQVTF_charge=2.svg
- HLA-DDA-plots/_FPKPYPNSEA_charge=2.svg
- HLA-DDA-plots/_GGYIGSTYFERC(+119)LK_charge=3.svg
- HLA-DDA-plots/_GHYTEGAELVDSVLDVVR_charge=3.svg
- HLA-DDA-plots/_GIFSAEFLK_charge=2.svg
- HLA-DDA-plots/_GIMS(+80)PLAKK_charge=2.svg
- HLA-DDA-plots/_GSLLDSC(+119)TKLLQK_charge=3.svg
- HLA-DDA-plots/_GT(-18)ADVHFER_charge=3.svg
- HLA-DDA-plots/_GTFLEGVAK_charge=2.svg
- HLA-DDA-plots/_GTGKTLIGK_charge=2.svg
- HLA-DDA-plots/_GTGKTTFVK_charge=2.svg
- HLA-DDA-plots/_GTLASVYHK_charge=3.svg
- HLA-DDA-plots/_GTLDYILQR_charge=2.svg
- HLA-DDA-plots/_GTM(+16)EWIMIK_charge=2.svg
- HLA-DDA-plots/_GTSPPLTPR_charge=2.svg
- HLA-DDA-plots/_GTSSVIVSR_charge=1.svg
- HLA-DDA-plots/_GTVTKVIPK_charge=2.svg
- HLA-DDA-plots/_GVIDLVFEK_charge=2.svg
- HLA-DDA-plots/_GVIS(+80)PQELLK_charge=2.svg
- HLA-DDA-plots/_GVVRIYHRK_charge=3.svg
- HLA-DDA-plots/_HAIPPTLAM_charge=2.svg
- HLA-DDA-plots/_HAVEWPVVM(+16)_charge=2.svg
- HLA-DDA-plots/_HLPEHEVMPH_charge=3.svg
- HLA-DDA-plots/_HPESERISM(+16)_charge=2.svg
- HLA-DDA-plots/_HPFFKDMSL_charge=2.svg
- HLA-DDA-plots/_HPHLVAEAF_charge=2.svg
- HLA-DDA-plots/_HPKNPHAPTIHF_charge=3.svg
- HLA-DDA-plots/_HPKPLS(+80)PDSRASSL_charge=3.svg
- HLA-DDA-plots/_HPRS(+80)PTPTL_charge=2.svg
- HLA-DDA-plots/_HPRTSITVVL_charge=2.svg
- HLA-DDA-plots/_HPTWALKEA_charge=2.svg
- HLA-DDA-plots/_HPVAKILHA_charge=3.svg
- HLA-DDA-plots/_HPYPPGPGV_charge=2.svg
- HLA-DDA-plots/_HTGPITC(+57)L_charge=2.svg
- HLA-DDA-plots/_IANAVVKEL_charge=2.svg
- HLA-DDA-plots/_IENKLQD_charge=2.svg
- HLA-DDA-plots/_IGAPVGISL_charge=1.svg
- HLA-DDA-plots/_IPISPISPAF_charge=2.svg
- HLA-DDA-plots/_IPKRPSS(+80)PVI_charge=2.svg
- HLA-DDA-plots/_IPQQSQSVKQL_charge=2.svg
- HLA-DDA-plots/_IPYAHSPSVR_charge=3.svg
- HLA-DDA-plots/_IPYQDLPHL_charge=2.svg
- HLA-DDA-plots/_ITVGDIGPK_charge=2.svg
- HLA-DDA-plots/_KAADFQLHTH_charge=3.svg
- HLA-DDA-plots/_KAADIASKV_charge=2.svg
- HLA-DDA-plots/_KAASVRPVL_charge=2.svg
- HLA-DDA-plots/_KAFPFHIIF_charge=2.svg
- HLA-DDA-plots/_KAFPFHIIF_charge=3.svg
- HLA-DDA-plots/_KAGEVFIHK_charge=3.svg
- HLA-DDA-plots/_KAIATTVTY_charge=1.svg
- HLA-DDA-plots/_KAKS(+80)PAPGL_charge=2.svg
- HLA-DDA-plots/_KIRDLLPVM_charge=2.svg
- HLA-DDA-plots/_KPFEQVKGITL_charge=2.svg
- HLA-DDA-plots/_KPFKLSGLS(+80)F_charge=2.svg
- HLA-DDA-plots/_KPGRKGISL_charge=3.svg
- HLA-DDA-plots/_KPKQPPKPP_charge=3.svg
- HLA-DDA-plots/_KPLPPIQVA_charge=2.svg
- HLA-DDA-plots/_KPLSNMKIL_charge=2.svg
- HLA-DDA-plots/_KPM(+16)KSVLVV_charge=2.svg
- HLA-DDA-plots/_KPPS(+80)PGTVL_charge=2.svg
- HLA-DDA-plots/_KPRPPPSQL_charge=2.svg
- HLA-DDA-plots/_KPRS(+80)PPRALVL_charge=3.svg
- HLA-DDA-plots/_KPRS(+80)PPRAL_charge=3.svg
- HLA-DDA-plots/_KPSLPFTSL_charge=1.svg
- HLA-DDA-plots/_KPTSKDQVL_charge=2.svg
- HLA-DDA-plots/_KPVEVTESA_charge=2.svg
- HLA-DDA-plots/_KPYAHILSV_charge=2.svg
- HLA-DDA-plots/_KPYTLM(+16)SMV_charge=2.svg
- HLA-DDA-plots/_KSKS(+80)PEKVSSF_charge=2.svg
- HLA-DDA-plots/_KSKS(+80)PEKVSSF_charge=3.svg
- HLA-DDA-plots/_KSM(+16)FQRTTY_charge=2.svg
- HLA-DDA-plots/_KTKS(+80)NMKGF_charge=3.svg
- HLA-DDA-plots/_KTLYPIIGK_charge=2.svg
- HLA-DDA-plots/_KTYIPPKGETK_charge=3.svg
- HLA-DDA-plots/_KVFDGIPPPY_charge=2.svg
- HLA-DDA-plots/_KVKAEGPGL_charge=2.svg
- HLA-DDA-plots/_KVKDIVINEA_charge=2.svg
- HLA-DDA-plots/_KVKS(+80)PVSLTAH_charge=3.svg
- HLA-DDA-plots/_KVQDVKKTIQK_charge=3.svg
- HLA-DDA-plots/_LINAFHTPK_charge=3.svg
- HLA-DDA-plots/_LPFRVIPLV_charge=2.svg
- HLA-DDA-plots/_LPHHRVIEV_charge=3.svg
- HLA-DDA-plots/_LPKPPKPVSKM(+16)RM(+16)ATPLLMQALPM_charge=4.svg
- HLA-DDA-plots/_LPKPPKPVSKM(+16)RMATPLLM(+16)QA_charge=4.svg
- HLA-DDA-plots/_LPKPPKPVSKM(+16)RMATPLLMQALPM_charge=4.svg
- HLA-DDA-plots/_LPKPPKPVSKM(+16)RMATPLLMQALP_charge=4.svg
- HLA-DDA-plots/_LPKPPKPVSKMRMATPLLM(+16)QALPM(+16)_charge=4.svg
- HLA-DDA-plots/_LPKPPKPVSKMRMATPLLM(+16)QALPM_charge=4.svg
- HLA-DDA-plots/_LPKPPPGVGL_charge=2.svg
- HLA-DDA-plots/_LPKS(+80)PPYTAF_charge=2.svg
- HLA-DDA-plots/_LPRENQVVEL_charge=2.svg
- HLA-DDA-plots/_LPVS(+80)PGHRKT_charge=2.svg
- HLA-DDA-plots/_LPWQGLKAA_charge=2.svg
- HLA-DDA-plots/_LTFPHPVYY_charge=2.svg
- HLA-DDA-plots/_M(+16)ANGEIHIY_charge=2.svg
- HLA-DDA-plots/_M(+16)IISPERLDPF_charge=2.svg
- HLA-DDA-plots/_M(+16)PHPATGKTV_charge=2.svg
- HLA-DDA-plots/_M(+16)SKAPSNTF_charge=2.svg
- HLA-DDA-plots/_MIISPERLDPF_charge=2.svg
- HLA-DDA-plots/_MPNGDHIVSA_charge=2.svg
- HLA-DDA-plots/_MPNPSLAQVKI_charge=2.svg
- HLA-DDA-plots/_MPSRFPPVVF_charge=2.svg
- HLA-DDA-plots/_MPVGLIAGA_charge=1.svg
- HLA-DDA-plots/_MPYLIGVHA_charge=2.svg
- HLA-DDA-plots/_MSMVANLLYEK_charge=2.svg
- HLA-DDA-plots/_MTKTYIPIL_charge=2.svg
- HLA-DDA-plots/_NPYIPHPGM_charge=2.svg
- HLA-DDA-plots/_NTKEPPLSL_charge=2.svg
- HLA-DDA-plots/_PEFPLSPPK_charge=2.svg
- HLA-DDA-plots/_QAVAIFTVY_charge=2.svg
- HLA-DDA-plots/_QEFGLAR_charge=2.svg
- HLA-DDA-plots/_QPHDPLVPLSA_charge=2.svg
- HLA-DDA-plots/_QPMQPHPQHL_charge=3.svg
- HLA-DDA-plots/_QPQQLLQVL_charge=2.svg
- HLA-DDA-plots/_QPRNPATSV_charge=2.svg
- HLA-DDA-plots/_QPRYPVNSV_charge=2.svg
- HLA-DDA-plots/_QPSEVLRTV_charge=2.svg
- HLA-DDA-plots/_QSVHFQTIF_charge=2.svg
- HLA-DDA-plots/_RAAEDDEDDDVDTKK_charge=3.svg
- HLA-DDA-plots/_RAFDSQNNTVY_charge=2.svg
- HLA-DDA-plots/_RAKATRISI_charge=3.svg
- HLA-DDA-plots/_RAWYGLGQTY_charge=2.svg
- HLA-DDA-plots/_RAYS(+80)PLHGGSGSY_charge=2.svg
- HLA-DDA-plots/_RIATGSFLK_charge=2.svg
- HLA-DDA-plots/_RIC(+57)EILLQY_charge=2.svg
- HLA-DDA-plots/_RLIS(+80)PYKKK_charge=3.svg
- HLA-DDA-plots/_RPAKDLPAA_charge=2.svg
- HLA-DDA-plots/_RPAS(+80)PAAKL_charge=2.svg
- HLA-DDA-plots/_RPDDKRILEF_charge=2.svg
- HLA-DDA-plots/_RPFNLAERKA_charge=3.svg
- HLA-DDA-plots/_RPFRGSVGRVS_charge=3.svg
- HLA-DDA-plots/_RPKEGTSTL_charge=2.svg
- HLA-DDA-plots/_RPKIDDVLHTL_charge=3.svg
- HLA-DDA-plots/_RPKKPGQSF_charge=3.svg
- HLA-DDA-plots/_RPKLPDNEV_charge=2.svg
- HLA-DDA-plots/_RPKPPSATSI_charge=2.svg
- HLA-DDA-plots/_RPKPS(+80)SSPVIF_charge=2.svg
- HLA-DDA-plots/_RPKPSS(+80)SPVIF_charge=2.svg
- HLA-DDA-plots/_RPKPSSS(+80)PVI_charge=2.svg
- HLA-DDA-plots/_RPKPSSSPVIF_charge=2.svg
- HLA-DDA-plots/_RPKS(+80)NIVLL_charge=2.svg
- HLA-DDA-plots/_RPKYPGIKF_charge=3.svg
- HLA-DDA-plots/_RPMKVGHVT_charge=3.svg
- HLA-DDA-plots/_RPNDSRMLVA_charge=2.svg
- HLA-DDA-plots/_RPNFNIKGIRF_charge=3.svg
- HLA-DDA-plots/_RPNWSKLVA_charge=2.svg
- HLA-DDA-plots/_RPPPIGAEV_charge=2.svg
- HLA-DDA-plots/_RPRHQGVM(+16)VGM(+16)_charge=3.svg
- HLA-DDA-plots/_RPRPGTGLGRVM(+16)_charge=3.svg
- HLA-DDA-plots/_RPRPGTGLGRVM_charge=3.svg
- HLA-DDA-plots/_RPRPHS(+80)APSL_charge=2.svg
- HLA-DDA-plots/_RPVQRLPSVAL_charge=2.svg
- HLA-DDA-plots/_RPVS(+80)PGKDITA_charge=2.svg
- HLA-DDA-plots/_RPWEKNSTTL_charge=3.svg
- HLA-DDA-plots/_RPWHKTVTI_charge=3.svg
- HLA-DDA-plots/_RSMEAHNILSK_charge=3.svg
- HLA-DDA-plots/_RSMS(+80)PFRGPK_charge=3.svg
- HLA-DDA-plots/_RTAS(+80)PPALPK_charge=2.svg
- HLA-DDA-plots/_RTAS(+80)PPPPPK_charge=2.svg
- HLA-DDA-plots/_RTGPPM(+16)GSRF_charge=3.svg
- HLA-DDA-plots/_RTQNVLGEK_charge=2.svg
- HLA-DDA-plots/_RTQNVLGEK_charge=3.svg
- HLA-DDA-plots/_RTSGSVYITLK_charge=2.svg
- HLA-DDA-plots/_RVFQETQKLKK_charge=3.svg
- HLA-DDA-plots/_RVKPFSENEA_charge=2.svg
- HLA-DDA-plots/_RVKT(+80)PTSQSY_charge=2.svg
- HLA-DDA-plots/_RVKTPTS(+80)QSY_charge=2.svg
- HLA-DDA-plots/_RVMEPLTASR_charge=3.svg
- HLA-DDA-plots/_RVYNIYIRR_charge=3.svg
- HLA-DDA-plots/_SAAPPGLEA_charge=1.svg
- HLA-DDA-plots/_SAAPPGPPA_charge=2.svg
- HLA-DDA-plots/_SAC(+57)RTSGQTF_charge=2.svg
- HLA-DDA-plots/_SAIS(+80)PKSSL_charge=2.svg
- HLA-DDA-plots/_SANDAIATL_charge=1.svg
- HLA-DDA-plots/_SASDVHGNF_charge=2.svg
- HLA-DDA-plots/_SILEDYANYK_charge=2.svg
- HLA-DDA-plots/_SIPEKNRPL_charge=2.svg
- HLA-DDA-plots/_SIPENVSTH_charge=2.svg
- HLA-DDA-plots/_SLAPVNIFK_charge=2.svg
- HLA-DDA-plots/_SLFDRQGFLK_charge=2.svg
- HLA-DDA-plots/_SLLGHVYC(+57)K_charge=2.svg
- HLA-DDA-plots/_SLSPVILIK_charge=1.svg
- HLA-DDA-plots/_SLSPVILIK_charge=2.svg
- HLA-DDA-plots/_SLSS(+80)PLNPK_charge=2.svg
- HLA-DDA-plots/_SPADIVKNL_charge=2.svg
- HLA-DDA-plots/_SPAS(+80)PKISL_charge=2.svg
- HLA-DDA-plots/_SPKPPTRS(+80)P_charge=2.svg
- HLA-DDA-plots/_SPKS(+80)PGLKA_charge=2.svg
- HLA-DDA-plots/_SPRDKIYTI_charge=2.svg
- HLA-DDA-plots/_SPREAARVL_charge=2.svg
- HLA-DDA-plots/_SPRGPGC(+57)SL_charge=2.svg
- HLA-DDA-plots/_SPRNLAM(+16)EA_charge=2.svg
- HLA-DDA-plots/_SPRRS(+80)RSISL_charge=3.svg
- HLA-DDA-plots/_SPTKLPSI_charge=2.svg
- HLA-DDA-plots/_SPTMKVPVV_charge=2.svg
- HLA-DDA-plots/_SPYIRTKL_charge=2.svg
- HLA-DDA-plots/_SPYKIC(+57)MV_charge=2.svg
- HLA-DDA-plots/_SSIRHMIRK_charge=3.svg
- HLA-DDA-plots/_SSLPTVGVFAK_charge=2.svg
- HLA-DDA-plots/_SSYGNQEFK_charge=2.svg
- HLA-DDA-plots/_SSYYSVLLQK_charge=2.svg
- HLA-DDA-plots/_STC(+57)NTKLTLK_charge=3.svg
- HLA-DDA-plots/_STGPITKPK_charge=2.svg
- HLA-DDA-plots/_STISEQEAGVLC(+119)K_charge=2.svg
- HLA-DDA-plots/_STISEQEAGVLC(+119)K_charge=3.svg
- HLA-DDA-plots/_STLS(+80)PIAPR_charge=2.svg
- HLA-DDA-plots/_STMVDVRVMKK_charge=3.svg
- HLA-DDA-plots/_STPLAGLAPK_charge=2.svg
- HLA-DDA-plots/_SVLDYFSER_charge=2.svg
- HLA-DDA-plots/_SVMGVTVSR_charge=2.svg
- HLA-DDA-plots/_SVPEAGGPPIKK_charge=2.svg
- HLA-DDA-plots/_SVPSSETVIC(+119)R_charge=3.svg
- HLA-DDA-plots/_SVPSSETVIC(+57)R_charge=2.svg
- HLA-DDA-plots/_SVRKDIESY_charge=2.svg
- HLA-DDA-plots/_SVRS(+80)PTPYK_charge=2.svg
- HLA-DDA-plots/_SVSTPLIIK_charge=2.svg
- HLA-DDA-plots/_TFTVLKRY_charge=2.svg
- HLA-DDA-plots/_TIINLAQNF_charge=1.svg
- HLA-DDA-plots/_TISPPLQPK_charge=2.svg
- HLA-DDA-plots/_TPEEVRLPL_charge=2.svg
- HLA-DDA-plots/_TPFKLTTEA_charge=2.svg
- HLA-DDA-plots/_TPKPPGTGP_charge=2.svg
- HLA-DDA-plots/_TSKVPSAPH_charge=3.svg
- HLA-DDA-plots/_TTGQVVAMK_charge=2.svg
- HLA-DDA-plots/_TVNS(+80)PAIYK_charge=2.svg
- HLA-DDA-plots/_VAIQPDVFSHY_charge=2.svg
- HLA-DDA-plots/_VAKMGITEY_charge=2.svg
- HLA-DDA-plots/_VAKTPRNTY_charge=2.svg
- HLA-DDA-plots/_VAM(+16)NPVEH_charge=2.svg
- HLA-DDA-plots/_VAMNPTNTVF_charge=2.svg
- HLA-DDA-plots/_VAVSMLNVY_charge=1.svg
- HLA-DDA-plots/_VPAEPKLAF_charge=2.svg
- HLA-DDA-plots/_VPIPNSPFKVA_charge=2.svg
- HLA-DDA-plots/_VPKENSTL_charge=2.svg
- HLA-DDA-plots/_VPKHEEEAF_charge=2.svg
- HLA-DDA-plots/_VPKPGTAPTSLVSA_charge=2.svg
- HLA-DDA-plots/_VPM(+16)TPLRTV_charge=2.svg
- HLA-DDA-plots/_VPYPLPKIDLI_charge=2.svg
- HLA-DDA-plots/_VPYPLPKI_charge=2.svg
- HLA-DDA-plots/_VTFEDQQKINK_charge=2.svg
- HLA-DDA-plots/_VTKTVGTAL_charge=2.svg
- HLA-DDA-plots/_VTQPTVGMNFK_charge=2.svg
- HLA-DDA-plots/_VTQT(+80)PPYVKK_charge=2.svg
- HLA-DDA-plots/_VTQT(+80)PPYVKK_charge=3.svg
- HLA-DDA-plots/_YAFGGGC(+119)EL_charge=2.svg
- HLA-DDA-plots/_YAFPKAVSVF_charge=2.svg
- HLA-DDA-plots/_YAFPKAVSV_charge=2.svg
- HLA-DDA-plots/_YILSPLSYK_charge=2.svg
- HLA-DDA-plots/_YPNFAGPHAAL_charge=2.svg
[truncated: 2 more entries]
