# Supplementary material for: AlphaPeptDeep: a modular deep learning framework to predict peptide properties for proteomics
Source: Nat Commun. 2022 Nov 24;13:7238. doi: 10.1038/s41467-022-34904-3 (PMC9700817; doi:10.1038/s41467-022-34904-3)
Supplement: Supplementary file 7 — Supplementary Data 4 [file 41467_2022_34904_MOESM7_ESM.zip › readme.txt]

¡®-mod¡¯ in the annotation text refers to -98 Da phospho-neutral loss
