# Supplementary material for: AlphaPeptDeep: a modular deep learning framework to predict peptide properties for proteomics
Source: Nat Commun. 2022 Nov 24;13:7238. doi: 10.1038/s41467-022-34904-3 (PMC9700817; doi:10.1038/s41467-022-34904-3)
Supplement: Supplementary file 8 — Supplementary Data 5 [file 41467_2022_34904_MOESM8_ESM.zip]

Archive with 202 entries (201 files):
- HLA-DIA-plots/20200317_QE_HFX2_LC3_DIA_RA957_R02/
- HLA-DIA-plots/20200317_QE_HFX2_LC3_DIA_RA957_R02/.DS_Store
- HLA-DIA-plots/20200317_QE_HFX2_LC3_DIA_RA957_R02/_AAATVLKR_,RT=1904.56,PCC=0.56-iloc=3181-ms2.svg
- HLA-DIA-plots/20200317_QE_HFX2_LC3_DIA_RA957_R02/_AAATVLKR_,RT=1904.56,PCC=0.56-iloc=3181-xic.svg
- HLA-DIA-plots/20200317_QE_HFX2_LC3_DIA_RA957_R02/_AAVGKELIIFR_,RT=4833.44,PCC=0.78-iloc=39849-ms2.svg
- HLA-DIA-plots/20200317_QE_HFX2_LC3_DIA_RA957_R02/_AAVGKELIIFR_,RT=4833.44,PCC=0.78-iloc=39849-xic.svg
- HLA-DIA-plots/20200317_QE_HFX2_LC3_DIA_RA957_R02/_AHFSVSDAL_,RT=4324.85,PCC=0.91-iloc=21279-ms2.svg
- HLA-DIA-plots/20200317_QE_HFX2_LC3_DIA_RA957_R02/_AHFSVSDAL_,RT=4324.85,PCC=0.91-iloc=21279-xic.svg
- HLA-DIA-plots/20200317_QE_HFX2_LC3_DIA_RA957_R02/_AHSPAGNQV_,RT=1244.88,PCC=0.87-iloc=21742-ms2.svg
- HLA-DIA-plots/20200317_QE_HFX2_LC3_DIA_RA957_R02/_AHSPAGNQV_,RT=1244.88,PCC=0.87-iloc=21742-xic.svg
- HLA-DIA-plots/20200317_QE_HFX2_LC3_DIA_RA957_R02/_APAPMSPTR_,RT=2145.89,PCC=0.96-iloc=21509-ms2.svg
- HLA-DIA-plots/20200317_QE_HFX2_LC3_DIA_RA957_R02/_APAPMSPTR_,RT=2145.89,PCC=0.96-iloc=21509-xic.svg
- HLA-DIA-plots/20200317_QE_HFX2_LC3_DIA_RA957_R02/_AVYADSGNFKR_,RT=2165.10,PCC=0.81-iloc=39420-ms2.svg
- HLA-DIA-plots/20200317_QE_HFX2_LC3_DIA_RA957_R02/_AVYADSGNFKR_,RT=2165.10,PCC=0.81-iloc=39420-xic.svg
- HLA-DIA-plots/20200317_QE_HFX2_LC3_DIA_RA957_R02/_DAIPSERQR_,RT=1491.76,PCC=1.00-iloc=20684-ms2.svg
- HLA-DIA-plots/20200317_QE_HFX2_LC3_DIA_RA957_R02/_DAIPSERQR_,RT=1491.76,PCC=1.00-iloc=20684-xic.svg
- HLA-DIA-plots/20200317_QE_HFX2_LC3_DIA_RA957_R02/_DHATTALL_,RT=3728.78,PCC=0.35-iloc=3637-ms2.svg
- HLA-DIA-plots/20200317_QE_HFX2_LC3_DIA_RA957_R02/_DHATTALL_,RT=3728.78,PCC=0.35-iloc=3637-xic.svg
- HLA-DIA-plots/20200317_QE_HFX2_LC3_DIA_RA957_R02/_DSAEFHYTR_,RT=2256.05,PCC=0.66-iloc=22229-ms2.svg
- HLA-DIA-plots/20200317_QE_HFX2_LC3_DIA_RA957_R02/_DSAEFHYTR_,RT=2256.05,PCC=0.66-iloc=22229-xic.svg
- HLA-DIA-plots/20200317_QE_HFX2_LC3_DIA_RA957_R02/_DTFPDYGDVLR_,RT=5477.95,PCC=0.96-iloc=39403-ms2.svg
- HLA-DIA-plots/20200317_QE_HFX2_LC3_DIA_RA957_R02/_DTFPDYGDVLR_,RT=5477.95,PCC=0.96-iloc=39403-xic.svg
- HLA-DIA-plots/20200317_QE_HFX2_LC3_DIA_RA957_R02/_DTTIINHSR_,RT=1796.63,PCC=0.99-iloc=22417-ms2.svg
- HLA-DIA-plots/20200317_QE_HFX2_LC3_DIA_RA957_R02/_DTTIINHSR_,RT=1796.63,PCC=0.99-iloc=22417-xic.svg
- HLA-DIA-plots/20200317_QE_HFX2_LC3_DIA_RA957_R02/_DTYPSVKEQK_,RT=1808.06,PCC=0.99-iloc=38332-ms2.svg
- HLA-DIA-plots/20200317_QE_HFX2_LC3_DIA_RA957_R02/_DTYPSVKEQK_,RT=1808.06,PCC=0.99-iloc=38332-xic.svg
- HLA-DIA-plots/20200317_QE_HFX2_LC3_DIA_RA957_R02/_DTYSEKSLHR_,RT=1531.98,PCC=0.46-iloc=38338-ms2.svg
- HLA-DIA-plots/20200317_QE_HFX2_LC3_DIA_RA957_R02/_DTYSEKSLHR_,RT=1531.98,PCC=0.46-iloc=38338-xic.svg
- HLA-DIA-plots/20200317_QE_HFX2_LC3_DIA_RA957_R02/_DVESENVNVVK_,RT=2968.27,PCC=0.90-iloc=41328-ms2.svg
- HLA-DIA-plots/20200317_QE_HFX2_LC3_DIA_RA957_R02/_DVESENVNVVK_,RT=2968.27,PCC=0.90-iloc=41328-xic.svg
- HLA-DIA-plots/20200317_QE_HFX2_LC3_DIA_RA957_R02/_DVKPSASPQER_,RT=1459.87,PCC=0.87-iloc=39483-ms2.svg
- HLA-DIA-plots/20200317_QE_HFX2_LC3_DIA_RA957_R02/_DVKPSASPQER_,RT=1459.87,PCC=0.87-iloc=39483-xic.svg
- HLA-DIA-plots/20200317_QE_HFX2_LC3_DIA_RA957_R02/_EAADLGNEERK_,RT=1386.62,PCC=0.73-iloc=39724-ms2.svg
- HLA-DIA-plots/20200317_QE_HFX2_LC3_DIA_RA957_R02/_EAADLGNEERK_,RT=1386.62,PCC=0.73-iloc=39724-xic.svg
- HLA-DIA-plots/20200317_QE_HFX2_LC3_DIA_RA957_R02/_EAFPNDPRVINR_,RT=3429.15,PCC=1.00-iloc=46790-ms2.svg
- HLA-DIA-plots/20200317_QE_HFX2_LC3_DIA_RA957_R02/_EAFPNDPRVINR_,RT=3429.15,PCC=1.00-iloc=46790-xic.svg
- HLA-DIA-plots/20200317_QE_HFX2_LC3_DIA_RA957_R02/_EAVNKQLHQK_,RT=894.20,PCC=0.85-iloc=32449-ms2.svg
- HLA-DIA-plots/20200317_QE_HFX2_LC3_DIA_RA957_R02/_EAVNKQLHQK_,RT=894.20,PCC=0.85-iloc=32449-xic.svg
- HLA-DIA-plots/20200317_QE_HFX2_LC3_DIA_RA957_R02/_EAYNETFSNR_,RT=2486.65,PCC=0.99-iloc=32581-ms2.svg
- HLA-DIA-plots/20200317_QE_HFX2_LC3_DIA_RA957_R02/_EAYNETFSNR_,RT=2486.65,PCC=0.99-iloc=32581-xic.svg
- HLA-DIA-plots/20200317_QE_HFX2_LC3_DIA_RA957_R02/_ELAAAERAK_,RT=1274.01,PCC=0.47-iloc=19066-ms2.svg
- HLA-DIA-plots/20200317_QE_HFX2_LC3_DIA_RA957_R02/_ELAAAERAK_,RT=1274.01,PCC=0.47-iloc=19066-xic.svg
- HLA-DIA-plots/20200317_QE_HFX2_LC3_DIA_RA957_R02/_ELFRHQDVATR_,RT=2273.00,PCC=0.99-iloc=41393-ms2.svg
- HLA-DIA-plots/20200317_QE_HFX2_LC3_DIA_RA957_R02/_ELFRHQDVATR_,RT=2273.00,PCC=0.99-iloc=41393-xic.svg
- HLA-DIA-plots/20200317_QE_HFX2_LC3_DIA_RA957_R02/_EPVLINPVL_,RT=7074.06,PCC=0.74-iloc=27584-ms2.svg
- HLA-DIA-plots/20200317_QE_HFX2_LC3_DIA_RA957_R02/_EPVLINPVL_,RT=7074.06,PCC=0.74-iloc=27584-xic.svg
- HLA-DIA-plots/20200317_QE_HFX2_LC3_DIA_RA957_R02/_ERARLQLEL_,RT=4317.22,PCC=0.98-iloc=28068-ms2.svg
- HLA-DIA-plots/20200317_QE_HFX2_LC3_DIA_RA957_R02/_ERARLQLEL_,RT=4317.22,PCC=0.98-iloc=28068-xic.svg
- HLA-DIA-plots/20200317_QE_HFX2_LC3_DIA_RA957_R02/_ERTKFQEIL_,RT=3833.48,PCC=0.05-iloc=26781-ms2.svg
- HLA-DIA-plots/20200317_QE_HFX2_LC3_DIA_RA957_R02/_ERTKFQEIL_,RT=3833.48,PCC=0.05-iloc=26781-xic.svg
- HLA-DIA-plots/20200317_QE_HFX2_LC3_DIA_RA957_R02/_ESMAQYWKR_,RT=3023.52,PCC=0.64-iloc=28985-ms2.svg
- HLA-DIA-plots/20200317_QE_HFX2_LC3_DIA_RA957_R02/_ESMAQYWKR_,RT=3023.52,PCC=0.64-iloc=28985-xic.svg
- HLA-DIA-plots/20200317_QE_HFX2_LC3_DIA_RA957_R02/_ETLKGQAVR_,RT=1353.04,PCC=0.83-iloc=25063-ms2.svg
- HLA-DIA-plots/20200317_QE_HFX2_LC3_DIA_RA957_R02/_ETLKGQAVR_,RT=1353.04,PCC=0.83-iloc=25063-xic.svg
- HLA-DIA-plots/20200317_QE_HFX2_LC3_DIA_RA957_R02/_ETPEGTVMSGR_,RT=2482.76,PCC=0.83-iloc=39721-ms2.svg
- HLA-DIA-plots/20200317_QE_HFX2_LC3_DIA_RA957_R02/_ETPEGTVMSGR_,RT=2482.76,PCC=0.83-iloc=39721-xic.svg
- HLA-DIA-plots/20200317_QE_HFX2_LC3_DIA_RA957_R02/_ETSKMKVLRF_,RT=3255.93,PCC=1.00-iloc=34930-ms2.svg
- HLA-DIA-plots/20200317_QE_HFX2_LC3_DIA_RA957_R02/_ETSKMKVLRF_,RT=3255.93,PCC=1.00-iloc=34930-xic.svg
- HLA-DIA-plots/20200317_QE_HFX2_LC3_DIA_RA957_R02/_ETTPTETASRK_,RT=1022.00,PCC=0.43-iloc=43865-ms2.svg
- HLA-DIA-plots/20200317_QE_HFX2_LC3_DIA_RA957_R02/_ETTPTETASRK_,RT=1022.00,PCC=0.43-iloc=43865-xic.svg
- HLA-DIA-plots/20200317_QE_HFX2_LC3_DIA_RA957_R02/_EVIARIVDGSR_,RT=3358.54,PCC=0.91-iloc=44941-ms2.svg
- HLA-DIA-plots/20200317_QE_HFX2_LC3_DIA_RA957_R02/_EVIARIVDGSR_,RT=3358.54,PCC=0.91-iloc=44941-xic.svg
- HLA-DIA-plots/20200317_QE_HFX2_LC3_DIA_RA957_R02/_EVIDPQDLLEGR_,RT=5937.22,PCC=0.91-iloc=46067-ms2.svg
- HLA-DIA-plots/20200317_QE_HFX2_LC3_DIA_RA957_R02/_EVIDPQDLLEGR_,RT=5937.22,PCC=0.91-iloc=46067-xic.svg
- HLA-DIA-plots/20200317_QE_HFX2_LC3_DIA_RA957_R02/_EVIGLLGGR_,RT=4721.26,PCC=1.00-iloc=26531-ms2.svg
- HLA-DIA-plots/20200317_QE_HFX2_LC3_DIA_RA957_R02/_EVIGLLGGR_,RT=4721.26,PCC=1.00-iloc=26531-xic.svg
- HLA-DIA-plots/20200317_QE_HFX2_LC3_DIA_RA957_R02/_EVIKNRFHR_,RT=1477.40,PCC=0.96-iloc=26455-ms2.svg
- HLA-DIA-plots/20200317_QE_HFX2_LC3_DIA_RA957_R02/_EVIKNRFHR_,RT=1477.40,PCC=0.96-iloc=26455-xic.svg
- HLA-DIA-plots/20200317_QE_HFX2_LC3_DIA_RA957_R02/_EVLPIEGPPSFR_,RT=5792.83,PCC=0.37-iloc=46508-ms2.svg
- HLA-DIA-plots/20200317_QE_HFX2_LC3_DIA_RA957_R02/_EVLPIEGPPSFR_,RT=5792.83,PCC=0.37-iloc=46508-xic.svg
- HLA-DIA-plots/20200317_QE_HFX2_LC3_DIA_RA957_R02/_FHASSTSVL_,RT=3380.95,PCC=0.82-iloc=25131-ms2.svg
- HLA-DIA-plots/20200317_QE_HFX2_LC3_DIA_RA957_R02/_FHASSTSVL_,RT=3380.95,PCC=0.82-iloc=25131-xic.svg
- HLA-DIA-plots/20200317_QE_HFX2_LC3_DIA_RA957_R02/_GAGKHVPR_,RT=706.17,PCC=0.98-iloc=3627-ms2.svg
- HLA-DIA-plots/20200317_QE_HFX2_LC3_DIA_RA957_R02/_GAGKHVPR_,RT=706.17,PCC=0.98-iloc=3627-xic.svg
- HLA-DIA-plots/20200317_QE_HFX2_LC3_DIA_RA957_R02/_GPAAEAKSPR_,RT=1281.59,PCC=0.02-iloc=32795-ms2.svg
- HLA-DIA-plots/20200317_QE_HFX2_LC3_DIA_RA957_R02/_GPAAEAKSPR_,RT=1281.59,PCC=0.02-iloc=32795-xic.svg
- HLA-DIA-plots/20200317_QE_HFX2_LC3_DIA_RA957_R02/_GVFRGPVLPK_,RT=3804.17,PCC=1.00-iloc=32646-ms2.svg
- HLA-DIA-plots/20200317_QE_HFX2_LC3_DIA_RA957_R02/_GVFRGPVLPK_,RT=3804.17,PCC=1.00-iloc=32646-xic.svg
- HLA-DIA-plots/20200317_QE_HFX2_LC3_DIA_RA957_R02/_HAGPEPQAL_,RT=2655.61,PCC=0.79-iloc=7621-ms2.svg
- HLA-DIA-plots/20200317_QE_HFX2_LC3_DIA_RA957_R02/_HAGPEPQAL_,RT=2655.61,PCC=0.79-iloc=7621-xic.svg
- HLA-DIA-plots/20200317_QE_HFX2_LC3_DIA_RA957_R02/_HGSNVAAVR_,RT=1061.48,PCC=0.90-iloc=7284-ms2.svg
- HLA-DIA-plots/20200317_QE_HFX2_LC3_DIA_RA957_R02/_HGSNVAAVR_,RT=1061.48,PCC=0.90-iloc=7284-xic.svg
- HLA-DIA-plots/20200317_QE_HFX2_LC3_DIA_RA957_R02/_HHAALRGNPSA_,RT=990.52,PCC=0.82-iloc=42887-ms2.svg
- HLA-DIA-plots/20200317_QE_HFX2_LC3_DIA_RA957_R02/_HHAALRGNPSA_,RT=990.52,PCC=0.82-iloc=42887-xic.svg
- HLA-DIA-plots/20200317_QE_HFX2_LC3_DIA_RA957_R02/_HHAFQPSKL_,RT=2041.88,PCC=0.92-iloc=7237-ms2.svg
- HLA-DIA-plots/20200317_QE_HFX2_LC3_DIA_RA957_R02/_HHAFQPSKL_,RT=2041.88,PCC=0.92-iloc=7237-xic.svg
- HLA-DIA-plots/20200317_QE_HFX2_LC3_DIA_RA957_R02/_HHAPLVNSL_,RT=3116.45,PCC=0.97-iloc=7257-ms2.svg
- HLA-DIA-plots/20200317_QE_HFX2_LC3_DIA_RA957_R02/_HHAPLVNSL_,RT=3116.45,PCC=0.97-iloc=7257-xic.svg
- HLA-DIA-plots/20200317_QE_HFX2_LC3_DIA_RA957_R02/_HHSVDTAAM_,RT=1486.46,PCC=0.96-iloc=6601-ms2.svg
- HLA-DIA-plots/20200317_QE_HFX2_LC3_DIA_RA957_R02/_HHSVDTAAM_,RT=1486.46,PCC=0.96-iloc=6601-xic.svg
- HLA-DIA-plots/20200317_QE_HFX2_LC3_DIA_RA957_R02/_HPREAEEVM_,RT=1792.07,PCC=0.75-iloc=8292-ms2.svg
- HLA-DIA-plots/20200317_QE_HFX2_LC3_DIA_RA957_R02/_HPREAEEVM_,RT=1792.07,PCC=0.75-iloc=8292-xic.svg
- HLA-DIA-plots/20200317_QE_HFX2_LC3_DIA_RA957_R02/_HRDPGIVGL_,RT=3503.11,PCC=0.94-iloc=4562-ms2.svg
- HLA-DIA-plots/20200317_QE_HFX2_LC3_DIA_RA957_R02/_HRDPGIVGL_,RT=3503.11,PCC=0.94-iloc=4562-xic.svg
- HLA-DIA-plots/20200317_QE_HFX2_LC3_DIA_RA957_R02/_ILDKKVEKV_,RT=1971.25,PCC=0.97-iloc=6176-ms2.svg
- HLA-DIA-plots/20200317_QE_HFX2_LC3_DIA_RA957_R02/_ILDKKVEKV_,RT=1971.25,PCC=0.97-iloc=6176-xic.svg
- HLA-DIA-plots/20200317_QE_HFX2_LC3_DIA_RA957_R02/_IPHDGNLYPR_,RT=2742.12,PCC=0.94-iloc=38384-ms2.svg
- HLA-DIA-plots/20200317_QE_HFX2_LC3_DIA_RA957_R02/_IPHDGNLYPR_,RT=2742.12,PCC=0.94-iloc=38384-xic.svg
- HLA-DIA-plots/20200317_QE_HFX2_LC3_DIA_RA957_R02/_ITISEDITPR_,RT=4146.24,PCC=0.68-iloc=38664-ms2.svg
- HLA-DIA-plots/20200317_QE_HFX2_LC3_DIA_RA957_R02/_ITISEDITPR_,RT=4146.24,PCC=0.68-iloc=38664-xic.svg
- HLA-DIA-plots/20200317_QE_HFX2_LC3_DIA_RA957_R02/_KLSEVNKRL_,RT=1713.55,PCC=0.93-iloc=13582-ms2.svg
- HLA-DIA-plots/20200317_QE_HFX2_LC3_DIA_RA957_R02/_KLSEVNKRL_,RT=1713.55,PCC=0.93-iloc=13582-xic.svg
- HLA-DIA-plots/20200317_QE_HFX2_LC3_DIA_RA957_R02/_LPESIGALL_,RT=7157.58,PCC=0.94-iloc=14974-ms2.svg
- HLA-DIA-plots/20200317_QE_HFX2_LC3_DIA_RA957_R02/_LPESIGALL_,RT=7157.58,PCC=0.94-iloc=14974-xic.svg
- HLA-DIA-plots/20200317_QE_HFX2_LC3_DIA_RA957_R02/_LPLPNDKTLL_,RT=5703.74,PCC=0.96-iloc=36925-ms2.svg
- HLA-DIA-plots/20200317_QE_HFX2_LC3_DIA_RA957_R02/_LPLPNDKTLL_,RT=5703.74,PCC=0.96-iloc=36925-xic.svg
- HLA-DIA-plots/20200317_QE_HFX2_LC3_DIA_RA957_R02/_LPVQPEVALKR_,RT=3889.10,PCC=0.13-iloc=42181-ms2.svg
- HLA-DIA-plots/20200317_QE_HFX2_LC3_DIA_RA957_R02/_LPVQPEVALKR_,RT=3889.10,PCC=0.13-iloc=42181-xic.svg
- HLA-DIA-plots/20200317_QE_HFX2_LC3_DIA_RA957_R02/_LRDENYYQL_,RT=3867.44,PCC=0.98-iloc=10431-ms2.svg
- HLA-DIA-plots/20200317_QE_HFX2_LC3_DIA_RA957_R02/_LRDENYYQL_,RT=3867.44,PCC=0.98-iloc=10431-xic.svg
- HLA-DIA-plots/20200317_QE_HFX2_LC3_DIA_RA957_R02/_LSSDIVTSR_,RT=2850.56,PCC=0.98-iloc=10511-ms2.svg
- HLA-DIA-plots/20200317_QE_HFX2_LC3_DIA_RA957_R02/_LSSDIVTSR_,RT=2850.56,PCC=0.98-iloc=10511-xic.svg
- HLA-DIA-plots/20200317_QE_HFX2_LC3_DIA_RA957_R02/_LVAEITPKGR_,RT=2705.14,PCC=0.99-iloc=36167-ms2.svg
- HLA-DIA-plots/20200317_QE_HFX2_LC3_DIA_RA957_R02/_LVAEITPKGR_,RT=2705.14,PCC=0.99-iloc=36167-xic.svg
- HLA-DIA-plots/20200317_QE_HFX2_LC3_DIA_RA957_R02/_MPAPHTSITM_,RT=3931.85,PCC=0.96-iloc=36524-ms2.svg
- HLA-DIA-plots/20200317_QE_HFX2_LC3_DIA_RA957_R02/_MPAPHTSITM_,RT=3931.85,PCC=0.96-iloc=36524-xic.svg
- HLA-DIA-plots/20200317_QE_HFX2_LC3_DIA_RA957_R02/_MPDEETPL_,RT=4084.84,PCC=0.98-iloc=1020-ms2.svg
- HLA-DIA-plots/20200317_QE_HFX2_LC3_DIA_RA957_R02/_MPDEETPL_,RT=4084.84,PCC=0.98-iloc=1020-xic.svg
- HLA-DIA-plots/20200317_QE_HFX2_LC3_DIA_RA957_R02/_MPFSGGQDSF_,RT=5133.69,PCC=0.93-iloc=36588-ms2.svg
- HLA-DIA-plots/20200317_QE_HFX2_LC3_DIA_RA957_R02/_MPFSGGQDSF_,RT=5133.69,PCC=0.93-iloc=36588-xic.svg
- HLA-DIA-plots/20200317_QE_HFX2_LC3_DIA_RA957_R02/_MPIGGDVPAL_,RT=6127.44,PCC=0.94-iloc=36417-ms2.svg
- HLA-DIA-plots/20200317_QE_HFX2_LC3_DIA_RA957_R02/_MPIGGDVPAL_,RT=6127.44,PCC=0.94-iloc=36417-xic.svg
- HLA-DIA-plots/20200317_QE_HFX2_LC3_DIA_RA957_R02/_MPLRGKQL_,RT=2321.26,PCC=0.87-iloc=1166-ms2.svg
- HLA-DIA-plots/20200317_QE_HFX2_LC3_DIA_RA957_R02/_MPLRGKQL_,RT=2321.26,PCC=0.87-iloc=1166-xic.svg
- HLA-DIA-plots/20200317_QE_HFX2_LC3_DIA_RA957_R02/_MRLNQNTLL_,RT=4496.66,PCC=0.89-iloc=9942-ms2.svg
- HLA-DIA-plots/20200317_QE_HFX2_LC3_DIA_RA957_R02/_MRLNQNTLL_,RT=4496.66,PCC=0.89-iloc=9942-xic.svg
- HLA-DIA-plots/20200317_QE_HFX2_LC3_DIA_RA957_R02/_MYRDYPLEL_,RT=5350.15,PCC=-0.06-iloc=12439-ms2.svg
- HLA-DIA-plots/20200317_QE_HFX2_LC3_DIA_RA957_R02/_MYRDYPLEL_,RT=5350.15,PCC=-0.06-iloc=12439-xic.svg
- HLA-DIA-plots/20200317_QE_HFX2_LC3_DIA_RA957_R02/_NRDPILVSL_,RT=5490.58,PCC=0.99-iloc=11551-ms2.svg
- HLA-DIA-plots/20200317_QE_HFX2_LC3_DIA_RA957_R02/_NRDPILVSL_,RT=5490.58,PCC=0.99-iloc=11551-xic.svg
- HLA-DIA-plots/20200317_QE_HFX2_LC3_DIA_RA957_R02/_NTIAIFQEAVHK_,RT=4649.29,PCC=0.49-iloc=45552-ms2.svg
- HLA-DIA-plots/20200317_QE_HFX2_LC3_DIA_RA957_R02/_NTIAIFQEAVHK_,RT=4649.29,PCC=0.49-iloc=45552-xic.svg
- HLA-DIA-plots/20200317_QE_HFX2_LC3_DIA_RA957_R02/_NTSDVISAAK_,RT=2329.80,PCC=0.84-iloc=37467-ms2.svg
- HLA-DIA-plots/20200317_QE_HFX2_LC3_DIA_RA957_R02/_NTSDVISAAK_,RT=2329.80,PCC=0.84-iloc=37467-xic.svg
- HLA-DIA-plots/20200317_QE_HFX2_LC3_DIA_RA957_R02/_NTWETEETLK_,RT=3316.33,PCC=0.43-iloc=37503-ms2.svg
- HLA-DIA-plots/20200317_QE_HFX2_LC3_DIA_RA957_R02/_NTWETEETLK_,RT=3316.33,PCC=0.43-iloc=37503-xic.svg
- HLA-DIA-plots/20200317_QE_HFX2_LC3_DIA_RA957_R02/_PATAVIIYR_,RT=3996.28,PCC=0.50-iloc=11698-ms2.svg
- HLA-DIA-plots/20200317_QE_HFX2_LC3_DIA_RA957_R02/_PATAVIIYR_,RT=3996.28,PCC=0.50-iloc=11698-xic.svg
- HLA-DIA-plots/20200317_QE_HFX2_LC3_DIA_RA957_R02/_PEDSKAVLL_,RT=3577.41,PCC=0.80-iloc=11761-ms2.svg
- HLA-DIA-plots/20200317_QE_HFX2_LC3_DIA_RA957_R02/_PEDSKAVLL_,RT=3577.41,PCC=0.80-iloc=11761-xic.svg
- HLA-DIA-plots/20200317_QE_HFX2_LC3_DIA_RA957_R02/_PVHNGHAL_,RT=1411.12,PCC=0.77-iloc=3532-ms2.svg
- HLA-DIA-plots/20200317_QE_HFX2_LC3_DIA_RA957_R02/_PVHNGHAL_,RT=1411.12,PCC=0.77-iloc=3532-xic.svg
- HLA-DIA-plots/20200317_QE_HFX2_LC3_DIA_RA957_R02/_QASAPSTSR_,RT=901.85,PCC=0.93-iloc=11905-ms2.svg
- HLA-DIA-plots/20200317_QE_HFX2_LC3_DIA_RA957_R02/_QASAPSTSR_,RT=901.85,PCC=0.93-iloc=11905-xic.svg
- HLA-DIA-plots/20200317_QE_HFX2_LC3_DIA_RA957_R02/_QHFNTVLEA_,RT=3817.11,PCC=-0.07-iloc=12639-ms2.svg
- HLA-DIA-plots/20200317_QE_HFX2_LC3_DIA_RA957_R02/_QHFNTVLEA_,RT=3817.11,PCC=-0.07-iloc=12639-xic.svg
- HLA-DIA-plots/20200317_QE_HFX2_LC3_DIA_RA957_R02/_QHHGNSGHPLVL_,RT=2288.36,PCC=0.45-iloc=45547-ms2.svg
- HLA-DIA-plots/20200317_QE_HFX2_LC3_DIA_RA957_R02/_QHHGNSGHPLVL_,RT=2288.36,PCC=0.45-iloc=45547-xic.svg
- HLA-DIA-plots/20200317_QE_HFX2_LC3_DIA_RA957_R02/_QHSHLTHHL_,RT=759.28,PCC=0.89-iloc=12475-ms2.svg
- HLA-DIA-plots/20200317_QE_HFX2_LC3_DIA_RA957_R02/_QHSHLTHHL_,RT=759.28,PCC=0.89-iloc=12475-xic.svg
- HLA-DIA-plots/20200317_QE_HFX2_LC3_DIA_RA957_R02/_QRFQSISTEFL_,RT=5611.60,PCC=0.78-iloc=44640-ms2.svg
- HLA-DIA-plots/20200317_QE_HFX2_LC3_DIA_RA957_R02/_QRFQSISTEFL_,RT=5611.60,PCC=0.78-iloc=44640-xic.svg
- HLA-DIA-plots/20200317_QE_HFX2_LC3_DIA_RA957_R02/_QRLADPEVL_,RT=3983.42,PCC=0.97-iloc=11215-ms2.svg
- HLA-DIA-plots/20200317_QE_HFX2_LC3_DIA_RA957_R02/_QRLADPEVL_,RT=3983.42,PCC=0.97-iloc=11215-xic.svg
- HLA-DIA-plots/20200317_QE_HFX2_LC3_DIA_RA957_R02/_RIIQQGLIRV_,RT=4250.77,PCC=0.92-iloc=31029-ms2.svg
- HLA-DIA-plots/20200317_QE_HFX2_LC3_DIA_RA957_R02/_RIIQQGLIRV_,RT=4250.77,PCC=0.92-iloc=31029-xic.svg
- HLA-DIA-plots/20200317_QE_HFX2_LC3_DIA_RA957_R02/_RLAAGSAIVKL_,RT=4067.98,PCC=0.97-iloc=43361-ms2.svg
- HLA-DIA-plots/20200317_QE_HFX2_LC3_DIA_RA957_R02/_RLAAGSAIVKL_,RT=4067.98,PCC=0.97-iloc=43361-xic.svg
- HLA-DIA-plots/20200317_QE_HFX2_LC3_DIA_RA957_R02/_SHSDTIQAI_,RT=2980.00,PCC=0.55-iloc=7372-ms2.svg
- HLA-DIA-plots/20200317_QE_HFX2_LC3_DIA_RA957_R02/_SHSDTIQAI_,RT=2980.00,PCC=0.55-iloc=7372-xic.svg
- HLA-DIA-plots/20200317_QE_HFX2_LC3_DIA_RA957_R02/_SPAADNIEM_,RT=3638.33,PCC=0.53-iloc=7378-ms2.svg
- HLA-DIA-plots/20200317_QE_HFX2_LC3_DIA_RA957_R02/_SPAADNIEM_,RT=3638.33,PCC=0.53-iloc=7378-xic.svg
- HLA-DIA-plots/20200317_QE_HFX2_LC3_DIA_RA957_R02/_SRFPSAMVV_,RT=4704.81,PCC=0.97-iloc=29496-ms2.svg
- HLA-DIA-plots/20200317_QE_HFX2_LC3_DIA_RA957_R02/_SRFPSAMVV_,RT=4704.81,PCC=0.97-iloc=29496-xic.svg
- HLA-DIA-plots/20200317_QE_HFX2_LC3_DIA_RA957_R02/_STSDPIMTAR_,RT=2777.85,PCC=0.98-iloc=31564-ms2.svg
- HLA-DIA-plots/20200317_QE_HFX2_LC3_DIA_RA957_R02/_STSDPIMTAR_,RT=2777.85,PCC=0.98-iloc=31564-xic.svg
- HLA-DIA-plots/20200317_QE_HFX2_LC3_DIA_RA957_R02/_SVTGVTASKR_,RT=1221.43,PCC=0.70-iloc=31469-ms2.svg
- HLA-DIA-plots/20200317_QE_HFX2_LC3_DIA_RA957_R02/_SVTGVTASKR_,RT=1221.43,PCC=0.70-iloc=31469-xic.svg
- HLA-DIA-plots/20200317_QE_HFX2_LC3_DIA_RA957_R02/_TAAGILSAHK_,RT=2276.83,PCC=0.84-iloc=31413-ms2.svg
- HLA-DIA-plots/20200317_QE_HFX2_LC3_DIA_RA957_R02/_TAAGILSAHK_,RT=2276.83,PCC=0.84-iloc=31413-xic.svg
- HLA-DIA-plots/20200317_QE_HFX2_LC3_DIA_RA957_R02/_TPEGLPNTL_,RT=4857.62,PCC=0.97-iloc=28243-ms2.svg
- HLA-DIA-plots/20200317_QE_HFX2_LC3_DIA_RA957_R02/_TPEGLPNTL_,RT=4857.62,PCC=0.97-iloc=28243-xic.svg
- HLA-DIA-plots/20200317_QE_HFX2_LC3_DIA_RA957_R02/_TRITGNPVV_,RT=3116.38,PCC=1.00-iloc=27581-ms2.svg
- HLA-DIA-plots/20200317_QE_HFX2_LC3_DIA_RA957_R02/_TRITGNPVV_,RT=3116.38,PCC=1.00-iloc=27581-xic.svg
- HLA-DIA-plots/20200317_QE_HFX2_LC3_DIA_RA957_R02/_TTFTWNINHAR_,RT=3922.33,PCC=0.99-iloc=40746-ms2.svg
- HLA-DIA-plots/20200317_QE_HFX2_LC3_DIA_RA957_R02/_TTFTWNINHAR_,RT=3922.33,PCC=0.99-iloc=40746-xic.svg
- HLA-DIA-plots/20200317_QE_HFX2_LC3_DIA_RA957_R02/_TVHLIEFAR_,RT=4262.20,PCC=0.97-iloc=17201-ms2.svg
- HLA-DIA-plots/20200317_QE_HFX2_LC3_DIA_RA957_R02/_TVHLIEFAR_,RT=4262.20,PCC=0.97-iloc=17201-xic.svg
- HLA-DIA-plots/20200317_QE_HFX2_LC3_DIA_RA957_R02/_TVIDSQTHYR_,RT=2096.81,PCC=0.95-iloc=30190-ms2.svg
- HLA-DIA-plots/20200317_QE_HFX2_LC3_DIA_RA957_R02/_TVIDSQTHYR_,RT=2096.81,PCC=0.95-iloc=30190-xic.svg
- HLA-DIA-plots/20200317_QE_HFX2_LC3_DIA_RA957_R02/_TVISGQFLSER_,RT=4489.50,PCC=0.98-iloc=40885-ms2.svg
- HLA-DIA-plots/20200317_QE_HFX2_LC3_DIA_RA957_R02/_TVISGQFLSER_,RT=4489.50,PCC=0.98-iloc=40885-xic.svg
- HLA-DIA-plots/20200317_QE_HFX2_LC3_DIA_RA957_R02/_TVTGHVER_,RT=1104.73,PCC=0.99-iloc=2385-ms2.svg
- HLA-DIA-plots/20200317_QE_HFX2_LC3_DIA_RA957_R02/_TVTGHVER_,RT=1104.73,PCC=0.99-iloc=2385-xic.svg
- HLA-DIA-plots/20200317_QE_HFX2_LC3_DIA_RA957_R02/_TVTKTFKTR_,RT=1196.65,PCC=0.80-iloc=17483-ms2.svg
- HLA-DIA-plots/20200317_QE_HFX2_LC3_DIA_RA957_R02/_TVTKTFKTR_,RT=1196.65,PCC=0.80-iloc=17483-xic.svg
- HLA-DIA-plots/20200317_QE_HFX2_LC3_DIA_RA957_R02/_VPEAASTLVSM_,RT=5394.23,PCC=0.58-iloc=39758-ms2.svg
- HLA-DIA-plots/20200317_QE_HFX2_LC3_DIA_RA957_R02/_VPEAASTLVSM_,RT=5394.23,PCC=0.58-iloc=39758-xic.svg
- HLA-DIA-plots/20200317_QE_HFX2_LC3_DIA_RA957_R02/_VPISKSEAL_,RT=3069.32,PCC=0.66-iloc=18024-ms2.svg
- HLA-DIA-plots/20200317_QE_HFX2_LC3_DIA_RA957_R02/_VPISKSEAL_,RT=3069.32,PCC=0.66-iloc=18024-xic.svg
- HLA-DIA-plots/20200317_QE_HFX2_LC3_DIA_RA957_R02/_VRAEVQHQL_,RT=2087.35,PCC=0.84-iloc=17686-ms2.svg
- HLA-DIA-plots/20200317_QE_HFX2_LC3_DIA_RA957_R02/_VRAEVQHQL_,RT=2087.35,PCC=0.84-iloc=17686-xic.svg
- HLA-DIA-plots/20200317_QE_HFX2_LC3_DIA_RA957_R02/_VRAEVQHQL_,RT=2087.81,PCC=0.93-iloc=17687-ms2.svg
- HLA-DIA-plots/20200317_QE_HFX2_LC3_DIA_RA957_R02/_VRAEVQHQL_,RT=2087.81,PCC=0.93-iloc=17687-xic.svg
- HLA-DIA-plots/20200317_QE_HFX2_LC3_DIA_RA957_R02/_VSAEISENRK_,RT=1507.34,PCC=0.54-iloc=31868-ms2.svg
- HLA-DIA-plots/20200317_QE_HFX2_LC3_DIA_RA957_R02/_VSAEISENRK_,RT=1507.34,PCC=0.54-iloc=31868-xic.svg
- HLA-DIA-plots/20200317_QE_HFX2_LC3_DIA_RA957_R02/_WREPGAYIF_,RT=5652.12,PCC=0.90-iloc=22552-ms2.svg
- HLA-DIA-plots/20200317_QE_HFX2_LC3_DIA_RA957_R02/_WREPGAYIF_,RT=5652.12,PCC=0.90-iloc=22552-xic.svg
- HLA-DIA-plots/20200317_QE_HFX2_LC3_DIA_RA957_R02/_YPVNSVNIL_,RT=5959.94,PCC=0.39-iloc=20716-ms2.svg
- HLA-DIA-plots/20200317_QE_HFX2_LC3_DIA_RA957_R02/_YPVNSVNIL_,RT=5959.94,PCC=0.39-iloc=20716-xic.svg
- HLA-DIA-plots/20200317_QE_HFX2_LC3_DIA_RA957_R02/_YRHDSRRNTL_,RT=716.31,PCC=0.94-iloc=29637-ms2.svg
- HLA-DIA-plots/20200317_QE_HFX2_LC3_DIA_RA957_R02/_YRHDSRRNTL_,RT=716.31,PCC=0.94-iloc=29637-xic.svg
